# Supplementary material for: Broad-spectrum CRISPR-Cas13a enables efficient phage genome editing
Source: Nat Microbiol. 2022 Oct 31;7(12):1967–79. doi: 10.1038/s41564-022-01258-x (PMC9712115; doi:10.1038/s41564-022-01258-x)
Supplement: Supplementary file 3 — Supplementary Tables 1–6. [file 41564_2022_1258_MOESM3_ESM.xlsx]

## Sheet: Supplementary Table 1
Phage	Gene	Essentiality	Expression	Type	Position	Strand	Sequence	Plasmids
T4	motA	Essential	Early	RBS	163609	+	atctccgtaattctgtatcagtagttgatag	pBA642, pBA660
T4	gp42	Essential	Middle	RBS	26224	+	acctcaattgatacattcatatttaacttgt	pBA644, pBA662
T4	mcp	Essential	Late	CDS	104945	-	tcaaaagttcagctttagttttgatagtcat	pBA647, pBA665
T4	soc	Non-essential	Late	CDS	15542	+	tgatattaacataaccgcgagtactagccat	pBA673, pBA691
T4	soc	Non-essential	Late	CDS	15501	+	cttcaattttcttatttccatctaatttctg	pBA674, pBA692
T4	dnap	Essential	Early	CDS	29863	+	ctgtttcaatagagatataaaattctttcat	pBA778
T4	denB	Non-essential	Early	CDS	167630	+	gtctctgtaacccaggattcgttttctgcat	pBA1038
T4	ndd	Non-essential	Early	CDS	166010	+	cattcagatcagtaacagtcatatatttcat	pBA1039
M13	II	Essential	Early	CDS	6036	-	acggtaatcgtaaaactagcatgtcaatcat	pBA940
M13	VIII	Essential	Late	CDS	1331	-	cagaggctttgaggactaaagactttttcat	pBA941
MM02	dnap	Essential	Early	CDS	33140	+	tctgttcaaccgttaagtaaaattctttcat	pBA824
MM02	mcp	Essential	Late	CDS	108026	-	cgagctgagctttagttttgatagtagtcat	pBA825
SUSP1	dnap	Essential	Early	CDS	34709	+	agtgcaagttttcaaaatctacgttttccat	pBA768
SUSP1	mcp	Essential	Late	CDS	5754	-	ggaaaaatctgcttttttcagaattagttaa	pBA769
EdH4	dnap	Essential	Early	CDS	22905	+	atgactcaaaatcgaaagaccacatgctcat	pBA822
EdH4	mcp	Essential	Late	CDS	85732	+	catactcgactggatacacggctctattcac	pBA823
EdH4	gp004	Non-essential	Unknown	CDS	2910	+	ccagggcaactactgcgatcatctttttcat	pBA1042
EdH4	gp004	Non-essential	Unknown	CDS	2879	+	ttagccattacaggcgcattaagtccaacaa	pBA1043
EdH4	gp214	Non-essential	Unknown	CDS	132040	-	ccactgctataacccacatcaggatgttcat	pBA1044
EdH4	gp214	Non-essential	Unknown	CDS	132071	-	gcaacccagcagcaaaaacatgcaacaaacg	pBA1045
N4	dnap	Essential	Early	CDS	22852	-	taccctcattgttgaatgtaatgtgacgcat	pBA766
N4	mcp	Essential	Late	CDS	53041	+	gaccgtcagtaggagcgttatagttcaacat	pBA767
T7	rnap	Essential	Early	CDS	3202	-	agtcgttcttagcgatgttaatcgtgttcat	pBA677
T7	mcp	Essential	Late	CDS	22998	-	ccatttgctgtccaccagtcatgctagccat	pBA678
T7	gp1.7	Non-essential	Early	CDS	8196	-	tttcccaggcttcaccatctaacagtcccat	pBA1034
T7	gp1.7	Non-essential	Early	CDS	8238	-	agcaagctatacacccagttgcttgtactgg	pBA1035
Lambda	cro	Essential	Early	RBS	38040	-	caacctccttagtacatgcaaccattatcac	pBA621
Lambda	mcp	Essential	Late	CDS	6165	-	ccagcagttgggcggttgtgtacatcgacat	pBA624
Lambda	ea47	Non-essential	Early	CDS	23448	+	tagcgtattagcgacccatcgtctttctgat	pBFC1053
T5	dnap	Essential	Early	CDS	71128	-	ttagagctttatcaactactgcgattttcaa	pBA675, pBA681
T5	mcp	Essential	Late	CDS	102954	+	cttctttcagcttattaatatcaatagtcat	pBA908
T5	gp150	Non-essential	Late	CDS	103604	+	acttgttatagtcaatagcagcttgtgtcat	pBA676
Negative control	RFP	NA	NA	CDS	NA	NA	aactctttgataacgtcttcgctactcgcca	pBA615, pBA620, pBA630

## Sheet: Supplementary Table 2
Phage	Phage Family	Genes Targeted	crRNA Success Rate (>1000X Restriction)	Reference genome
λ	Siphoviridae (Lambdavirus)	cro, ea47, mcp	3/3 (100%)	J02459.1
EdH4	Myoviridae (Vequintavirinae)	dnap, mcp, gp004, gp214	5/6 (83%)	MK327930.1
M13	Inoviridae	II (rep), VIII (mcp)	2/2 (100%)	NC_003287.2
MM02	Myoviridae (Tevenvirinae)	dnap, mcp	2/2 (100%)	MK373784.1
N4	Schitoviridae (Enquatrovirinae)	dnap, mcp	2/2 (100%)	NC_008720.1
SUSP1	Myoviridae	dnap, mcp	2/2 (100%)	NC_028808.2
	(Ounavirinae)
T4	Myoviridae (Tevenvirinae)	dnap, gp42, mcp, soc, ndd, denB	7/7 (100%)	NC_000866.4
T5	Demerecviridae (Markadamsvirinae)	dnap (eLbu), gp150, mcp	3/3 (100%)	NC_005859.1
T7	Autographiviridae (Studiervirinae)	rnap, mcp, gp1.7	4/4 (100%)	NC_001604.1

## Sheet: Supplementary Table 3
Plasmid	Antibiotics	Description
pBA559	Chlor	pTet-LbuCas13a crRNA entry vector
pBA560	Chlor	pTet-eLbuCas13a crRNA entry vector
pBA562	Chlor	pTet-RfxCas13d crRNA entry vector
pBA707	Chlor	KanR-BBR1 entry vector for HR donor
pBA615	Chlor	eLbuCas13a Negative Control
pBA620	Chlor	LbuCas13a Negative Control
pBA630	Chlor	RfxCas13d Negative Control
pBA822	Chlor	LbuCas13a Targeting EdH4 dnap CDS
pBA823	Chlor	LbuCas13a Targeting EdH4 mcp CDS
pBA1042	Chlor	LbuCas13a Targeting EdH4 gp004 CDS 1
pBA1043	Chlor	LbuCas13a Targeting EdH4 gp004 CDS 2
pBA1044	Chlor	LbuCas13a Targeting EdH4 gp214 CDS 1
pBA1045	Chlor	LbuCas13a Targeting EdH4 gp214 CDS 2
pBA621	Chlor	LbuCas13a Targeting Lambda cro RBS
pBA624	Chlor	LbuCas13a Targeting Lambda mcp CDS
pBFC1053	Chlor	LbuCas13a Targeting Lambda ea47 CDS
pBA940	Chlor	LbuCas13a Targeting M13 II CDS
pBA941	Chlor	LbuCas13a Targeting M13 VIII CDS
pBA824	Chlor	LbuCas13a Targeting MM02 dnap CDS
pBA825	Chlor	LbuCas13a Targeting MM02 mcp CDS
pBA766	Chlor	LbuCas13a Targeting N4 dnap CDS
pBA767	Chlor	LbuCas13a Targeting N4 mcp CDS
pBA768	Chlor	LbuCas13a Targeting SUSP1 dnap CDS
pBA769	Chlor	LbuCas13a Targeting SUSP1 mcp CDS
pBA642	Chlor	LbuCas13a Targeting T4 motA RBS
pBA644	Chlor	LbuCas13a Targeting T4 gp42 RBS
pBA647	Chlor	LbuCas13a Targeting T4 mcp CDS
pBA673	Chlor	LbuCas13a Targeting T4 soc CDS 1
pBA674	Chlor	LbuCas13a Targeting T4 soc CDS 2
pBA778	Chlor	LbuCas13a Targeting T4 dnap CDS
pBA1038	Chlor	LbuCas13a Targeting T4 denB CDS 1
pBA1039	Chlor	LbuCas13a Targeting T4 ndd CDS 1
pBA660	Chlor	RfxCas13d Targeting T4 motA RBS
pBA662	Chlor	RfxCas13d Targeting T4 gp42 RBS
pBA665	Chlor	RfxCas13d Targeting T4 mcp CDS
pBA691	Chlor	RfxCas13d Targeting T4 soc CDS 1
pBA692	Chlor	RfxCas13d Targeting T4 soc CDS 2
pBA675	Chlor	LbuCas13a Targeting T5 dnap CDS
pBA676	Chlor	LbuCas13a Targeting T5 gp150 CDS
pBA908	Chlor	LbuCas13a Targeting T5 mcp CDS
pBA681	Chlor	eLbuCas13a Targeting T5 dnap CDS
pBA677	Chlor	LbuCas13a Targeting T7 rnap CDS
pBA678	Chlor	LbuCas13a Targeting T7 mcp CDS
pBA1034	Chlor	LbuCas13a Targeting T7 gp1.7 CDS 1
pBA1035	Chlor	LbuCas13a Targeting T7 gp1.7 CDS 2
pBA787	Kan	soc-C HR Donor Vector
pBA788	Kan	soc-S HR Donor Vector
pBA789	Kan	soc-F HR Donor Vector
pBA790	Kan	dnap-C HR Donor Vector
pBA791	Kan	dnap-S HR Donor Vector
pBA792	Kan	dnap-F HR Donor Vector
pBA1015	Kan	T7∆gp1.7 HR Donor Vector
pBA1018	Kan	T4wtGT7 HR Donor Vector
pBA1030	Kan	EdH4∆gp004 HR Donor Vector
pBA1031	Kan	EdH4∆gp214 HR Donor Vector
pBA1032	Kan	T4∆soc HR Donor Vector

## Sheet: Supplementary Table 4
Oligo Name	Sequence	Purpose
oBA1558_LamCro_RBS_1_F	aaaccaacctccttagtacatgcaaccattatcaca	Used to build pBA621
oBA1559_LamCro_RBS_1_R	agcatgtgataatggttgcatgtactaaggaggttg	Used to build pBA621
oBA1567_LamE_CDS_1_F	aaacccagcagttgggcggttgtgtacatcgacata	Used to build pBA624
oBA1568_LamE_CDS_1_R	agcatatgtcgatgtacacaaccgcccaactgctgg	Used to build pBA624
oBA1570_T4_motA_RBS_1_F	aaacatctccgtaattctgtatcagtagttgataga	Used to build pBA642 and pBA660
oBA1571_T4_motA_RBS_1_R	agcatctatcaactactgatacagaattacggagat	Used to build pBA642 and pBA660
oBA1576_T4_gp42_RBS_1_F	aaacacctcaattgatacattcatatttaacttgta	Used to build pBA644 and pBA662
oBA1577_T4_gp42_RBS_1_R	agcatacaagttaaatatgaatgtatcaattgaggt	Used to build pBA644 and pBA662
oBA1585_T4_mcp_CDS_1_F	aaactcaaaagttcagctttagttttgatagtcata	Used to build pBA647 and pBA665
oBA1586_T4_mcp_CDS_1_R	agcatatgactatcaaaactaaagctgaacttttga	Used to build pBA647 and pBA665
oBA1596_Cas13_BB_CommonGib_R	catgtaagatcctttctcctctttagatcttttgaattcttttctc	Used to build pBA559, pBA560, and pBA562
oBA1597_Cas13_BB_CommonGib_F	ctaataaatccctcggtaccaaagacgaacaataagac	Used to build pBA559, pBA560, and pBA562
oBA1598_Cas13a_p1_Common_F	caaaagatctaaagaggagaaaggatcttacatgaaagtgacgaaggtaggaggcatttc	Used to build pBA559 and pBA560
oBA1599_Cas13a_p1_Common_R	gtcaaggttaagcaggttaattaactccaattg	Used to build pBA559 and pBA560
oBA1600_Cas13a_p2_Common_F	caattggagttaattaacctgcttaaccttgac	Used to build pBA559 and pBA560
oBA1601_Cas13a_p2_Common_R	tcgtctttggtaccgagggatttattagttttcagactttttctcttccattttgtattc	Used to build pBA559 and pBA560
oBA1602_CasRX_p1_Common_F	agatctaaagaggagaaaggatcttacatgatcgaaaaaaaaaagtccttcgccaagggc	Used to build pBA562
oBA1603_CasRX_p1_Common_R	ggatcacctggatacaaatattgtcattgccatc	Used to build pBA562
oBA1604_CasRX_p2_Common_F	gatggcaatgacaatatttgtatccaggtgatcc	Used to build pBA562
oBA1605_CasRX_p2_Common_R	tattgttcgtctttggtaccgagggatttattaggaattgccggacaccttctttttctc	Used to build pBA562
oBA1654_T4_soc_CDS_1_F	aaactgatattaacataaccgcgagtactagccata	Used to build pBA673 and pBA691
oBA1655_T4_soc_CDS_1_R	agcatatggctagtactcgcggttatgttaatatca	Used to build pBA673 and pBA691
oBA1656_T5_pol_CDS_1_F	aaacttagagctttatcaactactgcgattttcaaa	Used to build pBA675 and pBA681
oBA1657_T5_pol_CDS_1_R	agcatttgaaaatcgcagtagttgataaagctctaa	Used to build pBA675 and pBA681
oBA1658_T5_gp150_CDS_1_F	aaacacttgttatagtcaatagcagcttgtgtcata	Used to build pBA676
oBA1659_T5_gp150_CDS_1_R	agcatatgacacaagctgctattgactataacaagt	Used to build pBA676
oBA1660_T7_RNAP_CDS_1_F	aaacagtcgttcttagcgatgttaatcgtgttcata	Used to build pBA677
oBA1661_T7_RNAP_CDS_1_R	agcatatgaacacgattaacatcgctaagaacgact	Used to build pBA677
oBA1662_T7_mcp_CDS_1_F	aaacccatttgctgtccaccagtcatgctagccata	Used to build pBA678
oBA1663_T7_mcp_CDS_1_R	agcatatggctagcatgactggtggacagcaaatgg	Used to build pBA678
oBA1674_T4_soc_CDS_2_F	aaaccttcaattttcttatttccatctaatttctga	Used to build pBA674 and pBA692
oBA1675_T4_soc_CDS_2_R	agcatcagaaattagatggaaataagaaaattgaag	Used to build pBA674 and pBA692
oBA1751_N4_DNAP_CDS_1_F	aaactaccctcattgttgaatgtaatgtgacgcata	Used to build pBA766
oBA1752_N4_DNAP_CDS_1_R	agcatatgcgtcacattacattcaacaatgagggta	Used to build pBA766
oBA1753_N4_mcp_CDS_1_F	aaacgaccgtcagtaggagcgttatagttcaacata	Used to build pBA767
oBA1754_N4_mcp_CDS_1_R	agcatatgttgaactataacgctcctactgacggtc	Used to build pBA767
oBA1755_SUSP1_DNAP_CDS_1_F	aaacagtgcaagttttcaaaatctacgttttccata	Used to build pBA768
oBA1756_SUSP1_DNAP_CDS_1_R	agcatatggaaaacgtagattttgaaaacttgcact	Used to build pBA768
oBA1757_SUSP1_mcp_CDS_1_F	aaacggaaaaatctgcttttttcagaattagttaaa	Used to build pBA769
oBA1758_SUSP1_mcp_CDS_1_R	agcatttaactaattctgaaaaaagcagatttttcc	Used to build pBA769
oBA1759_T4_DNAP_CDS_1_F	aaacctgtttcaatagagatataaaattctttcata	Used to build pBA778
oBA1760_T4_DNAP_CDS_1_R	agcatatgaaagaattttatatctctattgaaacag	Used to build pBA778
oBA1761_T4Soc_UP52_F	tatctcagaaaagaagatgtataaataatcatgtaatttaaataaaggagaatta	Used to build pBA787, pBA788, and pBA789
oBA1762_T4Soc_DN52_R	catgtaattctcctttatttaaattacatgattatttatacatcttcttttctga	Used to build pBA787, pBA788, and pBA789
oBA1763_T4Soc_UP52_F	acatttgagcagaaattagatggaaataagaaaattgaaggaaaggaaat	Used to build pBA787, pBA788, and pBA789
oBA1764_T4Soc_DN52_R	tcctatttcctttccttcaattttcttatttccatctaatttctgctcaa	Used to build pBA787, pBA788, and pBA789
oBA1765_T4DNAP_UP52_F	tatcagtataatatatcaagagcctaataactcgggctataaactaaggaatatct	Used to build pBA790, pBA791, and pBA792
oBA1766_T4DNAP_UP52_R	tcatagatattccttagtttatagcccgagttattaggctcttgatatattatact	Used to build pBA790, pBA791, and pBA792
oBA1767_T4DNAP_DN52_F	tcggaaataacattgttgaacgttatattgatgaaaatggaaaggaacgtac	Used to build pBA790, pBA791, and pBA792
oBA1768_T4DNAP_DN52_R	tcctgtacgttcctttccattttcatcaatataacgttcaacaatgttattt	Used to build pBA790, pBA791, and pBA792
oBA1769_T4Soc_OneCODON_F	catggctagtactcgcggttacgttaatatcaaa	Used to build pBA787
oBA1770_T4Soc_OneCODON_R	atgttttgatattaacgtaaccgcgagtactagc	Used to build pBA787
oBA1771_T4Soc_SEED_F	catggctagtactcgcggctacgtgaatatcaaa	Used to build pBA788
oBA1772_T4Soc_SEED_R	atgttttgatattcacgtagccgcgagtactagc	Used to build pBA788
oBA1773_T4Soc_FULL_RECODE_F	catggcgtccacccgtggctacgtgaacattaaa	Used to build pBA789
oBA1774_T4Soc_FULL_RECODE_R	atgttttaatgttcacgtagccacgggtggacgc	Used to build pBA789
oBA1775_T4DNAP_OneCODON_F	atgaaagaattttatatcagcattgaaacag	Used to build pBA790
oBA1776_T4DNAP_OneCODON_R	ccgactgtttcaatgctgatataaaattctt	Used to build pBA790
oBA1777_T4DNAP_SEED_F	atgaaagaattttatattagcatcgaaacag	Used to build pBA791
oBA1778_T4DNAP_SEED_R	ccgactgtttcgatgctaatataaaattctt	Used to build pBA791
oBA1779_T4DNAP_FULL_RECODE_F	atgaaagagttctacattagcatcgagacag	Used to build pBA792
oBA1780_T4DNAP_FULL_RECODE_R	ccgactgtctcgatgctaatgtagaactctt	Used to build pBA792
oBA1781_T4DNAP_PCRSeq_F	gattgcatggctattagaagattggggac	Sanger sequence-verification of edited T4dnap loci
oBA1782_T4DNAP_PCRSeq_R	cgagtttaaaatcgttcataccgagagc	Sanger sequence-verification of edited T4dnap loci
oBA1783_T4soc_PCRSeq_F	agaaaagctcggcaatctgaagtaatg	Sanger sequence-verification of edited T4soc loci
oBA1784_T4soc_PCRSeq_R	ccacaaatcttcatttgcagcaatcc	Sanger sequence-verification of edited T4soc loci
oBA1795_EdH4_DNAP_CDS_1_F	aaacatgactcaaaatcgaaagaccacatgctcata	Used to build pBA822
oBA1796_EdH4_DNAP_CDS_1_R	agcatatgagcatgtggtctttcgattttgagtcat	Used to build pBA822
oBA1797_EdH4_mcp_CDS_1_F	aaaccatactcgactggatacacggctctattcaca	Used to build pBA823
oBA1798_EdH4_mcp_CDS_1_R	agcatgtgaatagagccgtgtatccagtcgagtatg	Used to build pBA823
oBA1799_MM02_DNAP_CDS_1_F	aaactctgttcaaccgttaagtaaaattctttcata	Used to build pBA824
oBA1800_MM02_DNAP_CDS_1_R	agcatatgaaagaattttacttaacggttgaacaga	Used to build pBA824
oBA1801_MM02_mcp_CDS_1_F	aaaccgagctgagctttagttttgatagtagtcata	Used to build pBA825
oBA1802_MM02_mcp_CDS_1_R	agcatatgactactatcaaaactaaagctcagctcg	Used to build pBA825
oBA1834_T5_mcp_CDS_1_F	aaaccttctttcagcttattaatatcaatagtcata	Used to build pBA908
oBA1835_T5_mcp_CDS_1_R	agcatatgactattgatattaataagctgaaagaag	Used to build pBA908
oBFC2074_RFP_CDS_1_F	aaacaactctttgataacgtcttcgctactcgccaa	Used to build pBA615, pBA620, and pBA630
oBFC2075_RFP_CDS_1_R	agcattggcgagtagcgaagacgttatcaaagagtt	Used to build pBA615, pBA620, and pBA630
oBFC2219_lambda_ea47_CDS_1_F	aaactagcgtattagcgacccatcgtctttctgata	Used to build pBFC1053
oBFC2220_lambda_ea47_CDS_1_R	agcatatcagaaagacgatgggtcgctaatacgcta	Used to build pBFC1053
oBA1878_M13_II_CDS_1_F	aaacacggtaatcgtaaaactagcatgtcaatcata	Used to build pBA940
oBA1879_M13_II_CDS_1_R	agcatatgattgacatgctagttttacgattaccgt	Used to build pBA940
oBA1880_M13_VIII_CDS_1_F	aaaccagaggctttgaggactaaagactttttcata	Used to build pBA941
oBA1881_M13_VIII_CDS_1_R	agcatatgaaaaagtctttagtcctcaaagcctctg	Used to build pBA941
oBA1941_T4_denB_CDS_13a_1_F	aaacgtctctgtaacccaggattcgttttctgcata	Used to build pBA1038
oBA1942_T4_denB_CDS_13a_1_R	agcatatgcagaaaacgaatcctgggttacagagac	Used to build pBA1038
oBA1943_T4_ndd_CDS_13a_1_F	aaaccattcagatcagtaacagtcatatatttcata	Used to build pBA1039
oBA1944_T4_ndd_CDS_13a_1_R	agcatatgaaatatatgactgttactgatctgaatg	Used to build pBA1039
oBA1930_T7_gp1.7_CDS_1_F	aaactttcccaggcttcaccatctaacagtcccata	Used to build pBA1034
oBA1931_T7_gp1.7_CDS_1_R	agcatatgggactgttagatggtgaagcctgggaaa	Used to build pBA1034
oBA1932_T7_gp1.7_CDS_2_F	aaacagcaagctatacacccagttgcttgtactgga	Used to build pBA1035
oBA1933_T7_gp1.7_CDS_2_R	agcatccagtacaagcaactgggtgtatagcttgct	Used to build pBA1035
oBA1949_EdH4_004_CDS_13a_1_F	aaacccagggcaactactgcgatcatctttttcata	Used to build pBA1042
oBA1950_EdH4_004_CDS_13a_1_R	agcatatgaaaaagatgatcgcagtagttgccctgg	Used to build pBA1042
oBA1951_EdH4_004_CDS_13a_2_F	aaacttagccattacaggcgcattaagtccaacaaa	Used to build pBA1043
oBA1952_EdH4_004_CDS_13a_2_R	agcatttgttggacttaatgcgcctgtaatggctaa	Used to build pBA1043
oBA1953_EdH4_214_CDS_13a_1_F	aaacccactgctataacccacatcaggatgttcata	Used to build pBA1044
oBA1954_EdH4_214_CDS_13a_1_R	agcatatgaacatcctgatgtgggttatagcagtgg	Used to build pBA1044
oBA1955_EdH4_214_CDS_13a_2_F	aaacgcaacccagcagcaaaaacatgcaacaaacga	Used to build pBA1045
oBA1956_EdH4_214_CDS_13a_2_R	agcatcgtttgttgcatgtttttgctgctgggttgc	Used to build pBA1045
oBA2043_T4_delGT7_ver_UP_F	atgtacaatattaaatgcctgaccaaaaacgaac	Sanger sequence-verification of edited T4wtGT7 loci and N-terminal PCR
oBA2044_T4_delGT7_ver_DN_R	ctttccttgaagagcttgcagtacagc	Sanger sequence-verification of edited T4wtGT7 loci and C-terminal PCR
oBA2049_T7_delgp1.7_ver_UP_F	accatgatgtacttaatgccattactcatcg	Sanger sequence-verification of edited T7∆gp1.7 loci and N-terminal PCR
oBA2050_T7_delgp1.7_ver_DN_R	ttctcagagggagtcttccctaatagtg	Sanger sequence-verification of edited T7∆gp1.7 loci and C-terminal PCR
oBA2051_EdH4_delgp4_ver_UP_F	ttggagtggttgcaactatggctaac	Sanger sequence-verification of edited EdH4∆gp004 loci and N-terminal PCR
oBA2052_EdH4_delgp4_ver_DN_R	tattttttcgcctatgtagtccggtcg	Sanger sequence-verification of edited EdH4∆gp004 loci and C-terminal PCR
oBA2053_EdH4_delgp214_ver_UP_F	tctggttaagattaagattaaagataccaatggagaactc	Sanger sequence-verification of edited EdH4∆gp214 loci and N-terminal PCR
oBA2054_EdH4_delgp214_ver_DN_R	caataaccaggaatttctggtcttcactatcg	Sanger sequence-verification of edited EdH4∆gp214 loci and C-terminal PCR
oBA2071_T4_delsoc_ver_UP_F	gaattcacaacgtatagcccaaaataggg	Sanger sequence-verification of edited T4∆soc loci and N-terminal PCR
oBA2072_T4_delsoc_DN_R	ccccaggagttgtagagaaaaaatccg	Sanger sequence-verification of edited T4∆soc loci and C-terminal PCR
oBA2074_BsmBI_HR_UP_R	gggcgttgagccgtctcttatc	N-terminal PCR verification for gene deletions
oBA2075_BsmBI_HR_DN_F	tcaacgcccgtctcacagc	C-terminal PCR verification for gene deletions

## Sheet: Supplementary Table 5
Gene Fragment Name	Sequence
gbBA086_T7gp1.7_250HR_general	atcggaagactaTATCattacaacaaaagcgttaagaatttcacggttcgccgtgctgaccgttcaatcgtatgtgcgagcgagcgccgagctaagatacctcttattggtaacacagttcctttggcaccgagcgtccacatcattatcacccgtggtgactttgagaaagcaatagacaagaaacgtccggttcttagtgtggcagtgacccgcttcccgttcgtccgtctgttactcaaacgaatcaaggaggtgttctgatgGATAAGAGACGGCTCAACGCCCGTCTCACAGCatgcataacttcaagtcaaccccacctgccgacagcctatctgatgacttcacatcttgctcagagtggtgccgaaagatgtgggaagagacattcgacga…
gbBA089_T4GT7_250HR_general	atcggaagactaTATCagaagctaaacgccctaaagttactattagcggtgatattacagttaaagttaatagcgatgcagttattgctccagttgctaaatctgacattatttggaatgcatctaaaaaattcatttcaattactgttgatggcgtaacttataacgcaactcctaatactcattcaaacttccaggaaattcttaatctgcttgtagcggataagttggaagaagcggcacaaaaaattaatgttcgtcgtgctGATAAGAGACGGCTCAACGCCCGTCTCACAGCcttttcatttctgatgttattatggcactacattcactagtatggtaaatttatgcaactgaataatcgcgatttaaaaagtatcattgataatgaagcat…
gbBA101_EdH4gp4_250HR_general	atcggaagactaTATCgagatctggcattgcactaaaacaccacgtgacgaaatgaaagacttcaccgccacgctgcaacgggtaaagatatccatcacgcagaaaaaggccttgatagtggtggaaggtgagatccctcaaaccgttgttatagttgagcgtacagcatagtttaatttatagcgatacctgaaaattaaccaataaatcataaacaggcggttactgccgccttaaacgtagcagaaagaggatagacacaatgGATAAGAGACGGCTCAACGCCCGTCTCACAGCtaaccgtgaaaaagataatcattaccttggggattgtggcgggatcgctggcgctctttccccttatggttagatatgtgctgatcagtattgtcctggtg…
gbBA102_EdH4gp214_250HR_general	atcggaagactaTATCaagaagctgcaatgcaggctgcaggtgtggatgaaaactatgtagctatgtgcatgtgccgagatcaggttgttctgtataaagcgtatcgaccaaacggagccacggagtggcttgtattccgacccgaaggatatgaaatcttagaggcactatgataaatcttgccaaggttgcaacgacactgttaattatttgctggtctgtaaccttaacactgtgtcttgtatttcagtgaggtgcttgtatgGATAAGAGACGGCTCAACGCCCGTCTCACAGCtgacagtatagtgactaacaagaggtgaggagtgactgattttactgaagctttaatgatggccttgtctgttttagcgctatcggtgtgttttggggcgt…
gbBA103_T4soc_250HR_general	atcggaagactaTATCatggcggaaataaaaagatttcagaaggaacttcaagggcgcaaagaaaagcaccgcattggcatgaaccacttaaaagcgaaatacacgagttatgggtttctttaggtaaaccagcaacaggcccggttgtaaaggcgcttaaaggaaaatatgatgtaacaagttcggctcttaagaatttaatttacttattcagaaaagaagatgtataaataatcatgtaatttaaataaaggagaattacatgGATAAGAGACGGCTCAACGCCCGTCTCACAGCtaataactcaaggactccttcgggagtccttttttcatttaaatggtttactttccaaaatgagtatggtataatagaattatcttatagaggagagtact…

## Sheet: Supplementary Table 6
The accession numbers and corresponding repository of protein sequences used to generate the cas 13 phylogeny shown in figure 1
orf accession	Cas13 subtype	Source/Repository	Genome Classification	Phyla
NZ_RQYW01000008.1_94	cas13a	GTDB	RS_GCF_003932895.1;p__Fusobacteriota;c__Fusobacteriia;o__Fusobacteriales;f__Leptotrichiaceae;g__Leptotrichia_A;s__Leptotrichia_A sp003932895;	Proteobacteria
MPNF01000549.1_1	cas13a	GTDB	GB_GCA_002238885.1;p__Proteobacteria;c__Alphaproteobacteria;o__Bin95;f__Bin95;g__Bin95;s__Bin95 sp002238885;	Proteobacteria
DILV01000007.1_72	cas13a	GTDB	GB_GCA_002425225.1;p__Proteobacteria;c__Gammaproteobacteria;o__Thiotrichales;f__Thiotrichaceae;g__Thiothrix;s__Thiothrix sp002425225;	Proteobacteria
PEKV01000005.1_48	cas13a	GTDB	GB_GCA_002796975.1;p__Proteobacteria;c__Alphaproteobacteria;o__Ferrovibrionales;f__Ferrovibrionaceae;g__Ferrovibrio;s__Ferrovibrio sp002796975;	Proteobacteria
MUIB01000034.1_4	cas13a	GTDB	GB_GCA_002084135.1;p__Spirochaetota;c__Spirochaetia;o__Spirochaetales;f__Spirochaetaceae_B;g__UBA2779;s__UBA2779 sp002084135;	Spirochaetota
DIUX01000001.1_740	cas13a	GTDB	GB_GCA_002423185.1;p__Proteobacteria;c__Alphaproteobacteria;o__Micavibrionales;f__Micavibrionaceae;g__UBA6147;s__UBA6147 sp002423185;	Proteobacteria
DCFU01000013.1_17	cas13a	GTDB	GB_GCA_002319795.1;p__Firmicutes_C;c__Negativicutes;o__Selenomonadales;f__Selenomonadaceae;g__UBA1796;s__UBA1796 sp002319795;	Firmicutes
NZ_FNVZ01000004.1_358	cas13a	GTDB	RS_GCF_900104625.1;p__Fusobacteriota;c__Fusobacteriia;o__Fusobacteriales;f__Leptotrichiaceae;g__Leptotrichia;s__Leptotrichia massiliensis;	Fusobacteriota
DHER01000060.1_1	cas13a	GTDB	GB_GCA_002399975.1;p__Firmicutes_A;c__Clostridia;o__Tissierellales;f__Sedimentibacteraceae;g__Sedimentibacter;s__Sedimentibacter sp002399975;	Firmicutes
DGHK01000050.1_46	cas13a	GTDB	GB_GCA_002392655.1;p__Firmicutes_A;c__Clostridia;o__Lachnospirales;f__Lachnospiraceae;g__Eubacterium_Q;s__Eubacterium_Q sp002392655;	Firmicutes
NZ_FNVZ01000005.1_1484	cas13a	GTDB	RS_GCF_900104625.1;p__Fusobacteriota;c__Fusobacteriia;o__Fusobacteriales;f__Leptotrichiaceae;g__Leptotrichia;s__Leptotrichia massiliensis;	Fusobacteriota
NZ_FOEK01000016.1_63	cas13a	GTDB	RS_GCF_900110635.1;p__Firmicutes_A;c__Clostridia;o__Lachnospirales;f__Lachnospiraceae;g__Eubacterium_Q;s__Eubacterium_Q sp900110635;	Firmicutes
NZ_FCNR01000048.1_87	cas13a	GTDB	RS_GCF_900016875.1;p__Firmicutes_A;c__Clostridia;o__Lachnospirales;f__Lachnospiraceae;g__Anaerobutyricum;s__Anaerobutyricum sp900016875;	Firmicutes
WP_215027114.1	cas13a	NCBI	Rhodomicrobium sp. Az07	Proteobacteria
WP_207252706.1	cas13a	NCBI	Thiothrix fructosivorans	Proteobacteria
WP_210244025.1	cas13a	NCBI	Candidatus Tokpelaia sp.	Proteobacteria
WP_163266467.1	cas13a	NCBI	Chelativorans alearense	Proteobacteria
WP_137134457.1	cas13a	NCBI	Rhizobium sp. FKY42	Proteobacteria
WP_133357912.1	cas13a	NCBI	Antarcticimicrobium luteum	Proteobacteria
WP_133318297.1	cas13a	NCBI	Rhizobium deserti	Planctomycetia
WP_132694182.1	cas13a	NCBI	Rhodovulum steppense	Fusobacteriota
WP_114086813.1	cas13a	NCBI	Thalassospira profundimaris	Fusobacteriota
WP_112317339.1	cas13a	NCBI	Rhodovulum viride	Fusobacteriota
WP_100176879.1	cas13a	NCBI	Bradyrhizobium nitroreducens	Fusobacteriota
WP_080615427.1	cas13a	NCBI	Rhodovulum sp. MB263	Fusobacteriota
WP_076398593.1	cas13a	NCBI	Insolitispirillum peregrinum	Cyanobacteria
WP_073955355.1	cas13a	NCBI	Thalassospira sp. TSL5-1	Cyanobacteria
WP_013067728.1	cas13a	NCBI	Rhodobacter capsulatus	Campylobacterota
WP_071146234.1	cas13a	NCBI	Bacteroides ihuae	Bacillota
WP_013443710.1	cas13a	NCBI	Paludibacter propionicigenes	Bacillota
WP_034563842.1	cas13a	NCBI	Carnobacterium gallinarum	Bacillota
WP_034560163.1	cas13a	NCBI	Carnobacterium gallinarum	Bacillota
WP_196604557.1	cas13a	NCBI	Pectinatus haikarae	Bacillota
WP_196599315.1	cas13a	NCBI	Pectinatus frisingensis	Bacillota
WP_230399292.1	cas13a	NCBI	Novisyntrophococcus fermenticellae	Bacillota
WP_216563913.1	cas13a	NCBI	Eubacterium sp. MSJ-13	Bacillota
WP_216551376.1	cas13a	NCBI	Kineothrix sp. MSJ-39	Bacillota
WP_207723069.1	cas13a	NCBI	Lachnospira sp. NSJ-43	Bacillota
WP_149678719.1	cas13a	NCBI	Thermoclostridium caenicola	Bacillota
WP_118614261.1	cas13a	NCBI	Eubacteriales	Bacillota
WP_118572797.1	cas13a	NCBI	Ruminococcus sp. AM40-10AC	Actinomycetota
WP_103203632.1	cas13a	NCBI	Herbinix hemicellulosilytica	Actinomycetota
WP_092321585.1	cas13a	NCBI	Butyrivibrio sp. YAB3001	Bacteroidota
WP_090551759.1	cas13a	NCBI	Pseudobutyrivibrio sp. OR37	Bacteroidota
WP_087253216.1	cas13a	NCBI	Drancourtella sp. An57	Bacteroidota
WP_079495749.1	cas13a	NCBI	Maledivibacter halophilus	Verrucomicrobiota
WP_062808098.1	cas13a	NCBI	Blautia sp. Marseille-P2398	Verrucomicrobiota
WP_031473346.1	cas13a	NCBI	Clostridium aminophilum	Planctomycetota
WP_222717875.1	cas13a	NCBI	Listeria immobilis	Bacteroidota
WP_221636232.1	cas13a	NCBI	Listeria immobilis	Fusobacteriota
WP_185613442.1	cas13a	NCBI	Listeria booriae	Fusobacteriota
WP_185544142.1	cas13a	NCBI	Listeria seeligeri	Fusobacteriota
WP_185388929.1	cas13a	NCBI	Listeria newyorkensis	Fusobacteriota
WP_099225408.1	cas13a	NCBI	Listeria costaricensis	Fusobacteriota
WP_012985477.1	cas13a	NCBI	Listeria seeligeri	Fusobacteriota
RDZG01000092.1_7	cas13b	GTDB	GB_GCA_004293915.1;p__Bacteroidota;c__Bacteroidia;o__Cytophagales;f__UBA9547;g__REAG01;s__REAG01 sp004293915;	Proteobacteria
DLJQ01000008.1_54	cas13b	GTDB	GB_GCA_002484335.1;p__Bacteroidota;c__Bacteroidia;o__Flavobacteriales;f__Weeksellaceae;g__Chishuiella;s__Chishuiella sp002484335;	Proteobacteria
NZ_RQYI01000010.1_1	cas13b	GTDB	RS_GCF_003859795.1;p__Bacteroidota;c__Bacteroidia;o__Bacteroidales;f__Bacteroidaceae;g__F0040;s__F0040 sp003859795;	Proteobacteria
NZ_FRAA01000007.1_205	cas13b	GTDB	RS_GCF_900142205.1;p__Bacteroidota;c__Bacteroidia;o__Cytophagales;f__Cyclobacteriaceae;g__Reichenbachiella;s__Reichenbachiella agariperforans;	Proteobacteria
NC_014734.1_2624	cas13b	GTDB	RS_GCF_000183135.1;p__Bacteroidota;c__Bacteroidia;o__Bacteroidales;f__Paludibacteraceae;g__Paludibacter;s__Paludibacter propionicigenes;	Proteobacteria
NZ_SJCO01000014.1_18	cas13b	GTDB	RS_GCF_005217565.1;p__Bacteroidota;c__Bacteroidia;o__Bacteroidales;f__Prolixibacteraceae;g__JC036;s__JC036 sp005217565;	Bacillota
NZ_PQSP01000001.1_562	cas13b	GTDB	RS_GCF_003991585.1;p__Proteobacteria;c__Gammaproteobacteria;o__Burkholderiales;f__Burkholderiaceae;g__CNM695-12;s__CNM695-12 sp003991585;	Bacillota
DMBU01000058.1_33	cas13b	GTDB	GB_GCA_003446015.1;p__Bacteroidota;c__Bacteroidia;o__Bacteroidales;f__UBA12077;g__UBA12077;s__UBA12077 sp003446015;	Bacillota
DOTG01000004.1_109	cas13b	GTDB	GB_GCA_003512955.1;p__Bacteroidota;c__Bacteroidia;o__Bacteroidales;f__Salinivirgaceae;g__GWE2-40-63;s__GWE2-40-63 sp003512955;	Bacteroidota
DFLH01000076.1_82	cas13b	GTDB	GB_GCA_002373695.1;p__Verrucomicrobiota;c__Kiritimatiellae;o__RFP12;f__UBA1067;g__RUG572;s__RUG572 sp002373695;	Proteobacteria
DJYI01000166.1_14	cas13b	GTDB	GB_GCA_002448475.1;p__Verrucomicrobiota;c__Kiritimatiellae;o__RFP12;f__UBA3636;g__UBA3636;s__UBA3636 sp002448475;	Bacteroidota
QNBS01000103.1_9	cas13b	GTDB	GB_GCA_003644175.1;p__Planctomycetota;c__Phycisphaerae;o__Sedimentisphaerales;f__Anaerohalophaeraceae;g__B28-G16;s__B28-G16 sp003644175;	Bacteroidota
DBTL01000172.1_1	cas13b	GTDB	GB_GCA_002307035.1;p__Bacteroidota;c__Bacteroidia;o__Bacteroidales;f__Bacteroidaceae;g__Bacteroides;s__Bacteroides sp002307035;	Bacteroidota
DBTL01000004.1_1	cas13b	GTDB	GB_GCA_002307035.1;p__Bacteroidota;c__Bacteroidia;o__Bacteroidales;f__Bacteroidaceae;g__Bacteroides;s__Bacteroides sp002307035;	Bacteroidota
RFGN01000219.1_2	cas13b	GTDB	GB_GCA_003696645.1;p__Proteobacteria;c__Gammaproteobacteria;o__J025;f__J025;g__J025;s__J025 sp003696645;	Proteobacteria
RFHG01000171.1_1	cas13b	GTDB	GB_GCA_003696465.1;p__Proteobacteria;c__Gammaproteobacteria;o__Ectothiorhodospirales;f__J044;g__J044;s__J044 sp003696465;	Proteobacteria
DDTL01000150.1_27	cas13b	GTDB	GB_GCA_002344345.1;p__Bacteroidota;c__Bacteroidia;o__Chitinophagales;f__Saprospiraceae;g__UBA2365;s__UBA2365 sp002344345;	Bacteroidota
OMWI01000007.1_10	cas13b	GTDB	GB_GCA_900314715.1;p__Bacteroidota;c__Bacteroidia;o__Bacteroidales;f__Bacteroidaceae;g__Prevotella;s__Prevotella sp900314715;	Bacteroidota
USHW01000005.1_18	cas13b	GTDB	GB_GCA_900554545.1;p__Bacteroidota;c__Bacteroidia;o__Bacteroidales;f__Bacteroidaceae;g__Prevotella;s__Prevotella sp900554545;	Bacteroidota
DFJI01000025.1_62	cas13b	GTDB	GB_GCA_002372235.1;p__Bacteroidota;c__Bacteroidia;o__Bacteroidales;f__Bacteroidaceae;g__Prevotella;s__Prevotella sp002372235;	Bacteroidota
PCSS01000186.1_3	cas13b	GTDB	GB_GCA_002771395.1;p__Bacteroidota;c__Bacteroidia;o__Bacteroidales;f__GWA2-32-17;g__GWA2-32-17;s__GWA2-32-17 sp002771395;	Bacteroidota
DEKU01000043.1_53	cas13b	GTDB	GB_GCA_002354035.1;p__Bacteroidota;c__Bacteroidia;o__Bacteroidales;f__P3;g__UBA1711;s__UBA1711 sp002354035;	Bacteroidota
DOAQ01000011.1_44	cas13b	GTDB	GB_GCA_003506435.1;p__Bacteroidota;c__Bacteroidia;o__Bacteroidales;f__Prolixibacteraceae;g__GWE2-42-39;s__GWE2-42-39 sp003506435;	Bacteroidota
MENF01000107.1_3	cas13b	GTDB	GB_GCA_001769035.1;p__Bacteroidota;c__Bacteroidia;o__Bacteroidales;f__GWA2-32-17;g__GWA2-32-17;s__GWA2-32-17 sp001769035;	Bacteroidota
SFER01000203.1_2	cas13b	GTDB	GB_GCA_004557195.1;p__Bacteroidota;c__Bacteroidia;o__Bacteroidales;f__Muribaculaceae;g__W0P31-042;s__W0P31-042 sp004557195;	Bacteroidota
NZ_RHGE01000031.1_66	cas13b	GTDB	RS_GCF_004296775.1;p__Bacteroidota;c__Bacteroidia;o__Bacteroidales;f__Marinilabiliaceae;g__JC017;s__JC017 sp004296775;	Bacteroidota
DIOL01000012.1_98	cas13b	GTDB	GB_GCA_002423895.1;p__Bacteroidota;c__Bacteroidia;o__Bacteroidales;f__P3;g__UBA10566;s__UBA10566 sp002423895;	Bacteroidota
OMXX01000023.1_41	cas13b	GTDB	GB_GCA_900315105.1;p__Bacteroidota;c__Bacteroidia;o__Bacteroidales;f__Bacteroidaceae;g__Prevotella;s__Prevotella sp900315105;	Bacteroidota
MEOD01000067.1_10	cas13b	GTDB	GB_GCA_001768555.1;p__Bacteroidota;c__Bacteroidia;o__Bacteroidales;f__GWE2-29-8;g__GWE2-29-8;s__GWE2-29-8 sp001768555;	Bacteroidota
ONOU01000010.1_30	cas13b	GTDB	GB_GCA_900319525.1;p__Bacteroidota;c__Bacteroidia;o__Bacteroidales;f__Muribaculaceae;g__C941;s__C941 sp900319525;	Bacteroidota
ONRP01000003.1_61	cas13b	GTDB	GB_GCA_900320245.1;p__Bacteroidota;c__Bacteroidia;o__Bacteroidales;f__Muribaculaceae;g__C941;s__C941 sp900320245;	Bacteroidota
ONKQ01000001.1_19	cas13b	GTDB	GB_GCA_900318465.1;p__Bacteroidota;c__Bacteroidia;o__Bacteroidales;f__F082;g__F082;s__F082 sp900318465;	Bacteroidota
SFEA01000011.1_65	cas13b	GTDB	GB_GCA_004557385.1;p__Bacteroidota;c__Bacteroidia;o__Bacteroidales;f__Muribaculaceae;g__SFTJ01;s__SFTJ01 sp004557385;	Bacteroidota
NZ_SRZC01000020.1_61	cas13b	GTDB	RS_GCF_004792655.1;d__Bacteria;p__Bacteroidota;c__Bacteroidia;o__Bacteroidales;f__Bacteroidaceae;g__Prevotella;s__Prevotella sp004792655	Bacteroidota
DGVT01000107.1_52	cas13b	GTDB	GB_GCA_002395965.1;p__Bacteroidota;c__Bacteroidia;o__Bacteroidales;f__Muribaculaceae;g__C941;s__C941 sp002395965;	Bacteroidota
USAI01000036.1_10	cas13b	GTDB	GB_GCA_900552675.1;p__Bacteroidota;c__Bacteroidia;o__Bacteroidales;f__Bacteroidaceae;g__Prevotella;s__Prevotella sp900552675;	Bacteroidota
DKDC01000038.1_18	cas13b	GTDB	GB_GCA_002451695.1;p__Bacteroidota;c__Bacteroidia;o__Bacteroidales;f__Bacteroidaceae;g__UBA6398;s__UBA6398 sp002451695;	Bacteroidota
MEND01000237.1_5	cas13b	GTDB	GB_GCA_001768975.1;p__Bacteroidota;c__Bacteroidia;o__Bacteroidales;f__GWF2-33-38;g__GWA2-31-9;s__GWA2-31-9 sp001768975;	Bacteroidota
URLQ01000026.1_14	cas13b	GTDB	GB_GCA_900548745.1;p__Bacteroidota;c__Bacteroidia;o__Bacteroidales;f__Bacteroidaceae;g__Prevotella;s__Prevotella sp900548745;	Bacteroidota
OMSH01000270.1_8	cas13b	GTDB	GB_GCA_900313715.1;p__Bacteroidota;c__Bacteroidia;o__Bacteroidales;f__Bacteroidaceae;g__UBA2918;s__UBA2918 sp900313715;	Bacteroidota
WP_047447901.1	cas13b	NCBI	Alistipes sp. ZOR0009	Bacteroidota
TXH67608.1	cas13b	NCBI	Thiothrix sp.	Proteobacteria
WP_196934958.1	cas13b	NCBI	Sphingobacterium hungaricum	Bacteroidota
WP_184629057.1	cas13b	NCBI	Pedobacter cryoconitis	Bacteroidota
SEM49394.1	cas13b	NCBI	bacterium A37T11	Bacteroidota
WP_044218239.1	cas13b	NCBI	Phaeodactylibacter xiamenensis	Bacteroidota
WP_237190409.1	cas13b	NCBI	Riemerella anatipestifer	Bacteroidota
WP_236455840.1	cas13b	NCBI	Flavobacterium jumunjinense	Bacteroidota
WP_229578822.1	cas13b	NCBI	Riemerella anatipestifer	Bacteroidota
WP_227941648.1	cas13b	NCBI	Chryseobacterium sp. X308	Bacteroidota
WP_225539225.1	cas13b	NCBI	Empedobacter stercoris	Bacteroidota
WP_221403729.1	cas13b	NCBI	Mesonia hippocampi	Bacteroidota
WP_214202759.1	cas13b	NCBI	Riemerella anatipestifer	Bacteroidota
WP_212906737.1	cas13b	NCBI	Capnocytophaga stomatis	Bacteroidota
WP_207296760.1	cas13b	NCBI	Flavobacterium sp. BB8	Bacteroidota
WP_203969731.1	cas13b	NCBI	Capnocytophaga stomatis	Bacteroidota
WP_195157411.1	cas13b	NCBI	Flavobacterium columnare	Bacteroidota
WP_192188465.1	cas13b	NCBI	Flavobacterium columnare	Bacteroidota
WP_177733445.1	cas13b	NCBI	Flavobacterium inviolabile	Bacteroidota
WP_172918411.1	cas13b	NCBI	Capnocytophaga canis	Bacteroidota
WP_161530748.1	cas13b	NCBI	Riemerella anatipestifer	Bacteroidota
WP_161042443.1	cas13b	NCBI	Elizabethkingia anophelis	Bacteroidota
WP_150545452.1	cas13b	NCBI	Mesonia oceanica	Bacteroidota
WP_140964549.1	cas13b	NCBI	Flavobacterium jejuense	Bacteroidota
WP_139329228.1	cas13b	NCBI	Chryseobacterium ureilyticum	Bacteroidota
WP_139263368.1	cas13b	NCBI	Chryseobacterium carnipullorum	Bacteroidota
WP_138425175.1	cas13b	NCBI	Flavobacterium columnare	Bacteroidota
WP_133713039.1	cas13b	NCBI	Myroides indicus	Bacteroidota
WP_130913772.1	cas13b	NCBI	Chryseobacterium	Bacteroidota
WP_130736113.1	cas13b	NCBI	Flavobacterium sp. J27	Bacteroidota
WP_129752028.1	cas13b	NCBI	Flavobacterium beibuense	Bacteroidota
WP_128151999.1	cas13b	NCBI	Apibacter raozihei	Bacteroidota
WP_120489322.1	cas13b	NCBI	Bergeyella cardium	Bacteroidota
WP_119652585.1	cas13b	NCBI	Capnocytophaga canis	Bacteroidota
WP_097553977.1	cas13b	NCBI	Flavobacterium branchiophilum	Bacteroidota
WP_089733535.1	cas13b	NCBI	Chryseobacterium jejuense	Bacteroidota
WP_088466850.1	cas13b	NCBI	Flavobacterium	Bacteroidota
WP_088398888.1	cas13b	NCBI	Flavobacterium	Bacteroidota
WP_084084728.1	cas13b	NCBI	Chryseobacterium sp. YR221	Bacteroidota
WP_077225048.1	cas13b	NCBI	Flavobacterium columnare	Bacteroidota
WP_072319476.1	cas13b	NCBI	Sinomicrobium oceani	Bacteroidota
WP_058700060.1	cas13b	NCBI	Myroides odoratimimus	Bacteroidota
WP_052461242.1	cas13b	NCBI	Capnocytophaga canimorsus	Bacteroidota
WP_015024765.1	cas13b	NCBI	Psychroflexus torquis	Bacteroidota
WP_013997271.1	cas13b	NCBI	Capnocytophaga canimorsus	Bacteroidota
WP_002664492.1	cas13b	NCBI	Bergeyella zoohelcum	Bacteroidota
RXM53324.1	cas13b	NCBI	Chryseobacterium sp. CH25	Bacteroidota
WP_099599107.1	cas13b	NCBI	Reichenbachiella sp. 5M10	Bacteroidota
WP_091541255.1	cas13b	NCBI	Thermoflexibacter ruber	Bacteroidota
UBM60207.1	cas13b	NCBI	Cytophagaceae bacterium	Bacteroidota
WP_136577744.1	cas13b	NCBI	Niastella caeni	Bacteroidota
WP_110051129.1	cas13b	NCBI	Chitinophaga sp. S165	Bacteroidota
WP_237850582.1	cas13b	NCBI	Prevotella sp. E2-25	Bacteroidota
WP_234254894.1	cas13b	NCBI	Porphyromonas gingivalis	Bacteroidota
WP_232726629.1	cas13b	NCBI	Prevotella intermedia	Bacteroidota
WP_232526665.1	cas13b	NCBI	Prevotella intermedia	Bacteroidota
WP_232518962.1	cas13b	NCBI	Porphyromonas gingivalis	Bacteroidota
WP_230493426.1	cas13b	NCBI	Porphyromonas gingivalis	Bacteroidota
WP_230493425.1	cas13b	NCBI	Porphyromonas gingivalis	Bacteroidota
WP_218815888.1	cas13b	NCBI	Porphyromonas gingivalis	Bacteroidota
WP_218815886.1	cas13b	NCBI	Porphyromonas gingivalis	Bacteroidota
WP_218567089.1	cas13b	NCBI	Bacteroides pyogenes	Bacteroidota
WP_198507270.1	cas13b	NCBI	Prevotella intermedia	Bacteroidota
WP_195473954.1	cas13b	NCBI	Parabacteroides distasonis	Bacteroidota
WP_183413282.1	cas13b	NCBI	Microbacter margulisiae	Bacteroidota
WP_172952437.1	cas13b	NCBI	Prevotella intermedia	Bacteroidota
WP_163274213.1	cas13b	NCBI	Dysgonomonas sp. 511	Bacteroidota
WP_156196877.1	cas13b	NCBI	Labilibaculum euxinus	Bacteroidota
WP_144008125.1	cas13b	NCBI	Prevotella sp. P5-64	Bacteroidota
WP_127342934.1	cas13b	NCBI	Ancylomarina longa	Bacteroidota
WP_122103713.1	cas13b	NCBI	unclassified Parabacteroides	Bacteroidota
WP_115083299.1	cas13b	NCBI	Prevotella pallens	Bacteroidota
WP_100021811.1	cas13b	NCBI	Prevotella intermedia	Bacteroidota
WP_100020232.1	cas13b	NCBI	Prevotella intermedia	Bacteroidota
WP_099836848.1	cas13b	NCBI	Prevotella intermedia	Bacteroidota
WP_097550089.1	cas13b	NCBI	Prevotella intermedia	Bacteroidota
WP_096430507.1	cas13b	NCBI	Labilibaculum antarcticum	Bacteroidota
WP_048799409.1	cas13b	NCBI	Prevotella buccae	Bacteroidota
WP_048799320.1	cas13b	NCBI	Prevotella buccae	Bacteroidota
WP_044072147.1	cas13b	NCBI	Prevotella pectinovora	Bacteroidota
WP_039428968.1	cas13b	NCBI	Porphyromonas sp. COT-052 OH4946	Bacillota
WP_036931485.1	cas13b	NCBI	Prevotella pleuritidis	Bacillota
WP_036884929.1	cas13b	NCBI	Prevotella falsenii	Bacillota
WP_036860899.1	cas13b	NCBI	Prevotella intermedia	Bacillota
WP_028912271.1	cas13b	NCBI	Prevotella sp. MA2016	Bacillota
WP_025796877.1	cas13b	NCBI	Prevotella saccharolytica	Bacillota
WP_025000926.1	cas13b	NCBI	Prevotella aurantiaca	Bacillota
WP_021584635.1	cas13b	NCBI	Prevotella pleuritidis	Bacillota
WP_012458414.1	cas13b	NCBI	Porphyromonas gingivalis	Bacillota
WP_012458151.1	cas13b	NCBI	Porphyromonas gingivalis	Bacillota
WP_009162701.1	cas13b	NCBI	Prevotella saccharolytica	Bacillota
WP_007412163.1	cas13b	NCBI	Prevotella sp. MSX73	Bacillota
TYK33274.1	cas13b	NCBI	Bacteroides pyogenes	Bacillota
TWV15482.1	cas13b	NCBI	Bacteroidaceae bacterium HV4-6-C5C	Bacillota
NZ_AP017968.1_860	cas13c	GTDB	RS_GCF_002356455.1;p__Fusobacteriota;c__Fusobacteriia;o__Fusobacteriales;f__Fusobacteriaceae;g__Fusobacterium_A;s__Fusobacterium_A varium_A;	Fusobacteriota
WP_040490876.1	cas13c	NCBI	Fusobacterium ulcerans	Fusobacteriota
WP_211494659.1	cas13c	NCBI	Fusobacterium necrophorum	Bacteroidota
WP_106878539.1	cas13c	NCBI	Fusobacterium ulcerans	Bacteroidota
WP_027128616.1	cas13c	NCBI	Fusobacterium perfoetens	Bacteroidota
WP_005959231.1	cas13c	NCBI	Fusobacterium necrophorum	Bacteroidota
WP_047396607.1	cas13c	NCBI	Cetobacterium sp. ZOR0034	Bacteroidota
WP_213237188.1	cas13c	NCBI	Fusibacter paucivorans	Bacillota
WP_194701348.1	cas13c	NCBI	Fusibacter ferrireducens	Bacillota
WP_128982150.1	cas13c	NCBI	Halarcobacter ebronensis	Bacillota
WP_101184979.1	cas13c	NCBI	Malaciobacter halophilus	Bacillota
WP_042678931.1	cas13c	NCBI	Anaerosalibacter massiliensis	Bacillota
ONJR01000087.1_1	cas13d	GTDB	GB_GCA_900318195.1;p__Planctomycetota;c__Planctomycetes;o__Pirellulales;f__Thermoguttaceae;g__RUG369;s__RUG369 sp900318195;	Proteobacteria
USLP01000036.1_4	cas13d	GTDB	GB_GCA_900555525.1;p__Firmicutes_A;c__Clostridia;o__UMGS1840;f__UMGS1840;g__UMGS1840;s__UMGS1840 sp900555525;	Firmicutes
URXK01000004.1_106	cas13d	GTDB	GB_GCA_900551755.1;p__Firmicutes_A;c__Clostridia;o__Lachnospirales;f__CAG-274;g__UMGS1441;s__UMGS1441 sp900551755;	Firmicutes
DJXD01000002.1_3	cas13d	GTDB	GB_GCA_002449585.1;p__Firmicutes_A;c__Clostridia;o__Oscillospirales;f__Ruminococcaceae;g__UBA3855;s__UBA3855 sp002449585;	Firmicutes
WP_075424065.1	cas13d	NCBI	Ruminococcus flavefaciens	Proteobacteria
WP_005358205.1	cas13d	NCBI	Eubacterium siraeum	Bacillota
WP_118164714.1	cas13d	NCBI	Ruminococcus sp. AM47-2BH	Bacillota
WP_215648980.1	cas13d	NCBI	Ruminococcus bicirculans	Bacillota
WP_162611874.1	cas13d	NCBI	Eubacterium sp. An11	Bacillota
WP_158097005.1	cas13d	NCBI	Eubacterium sp. An3	Bacillota
WP_117903863.1	cas13d	NCBI	Ruminococcus sp. AF37-20	Bacillota
WP_074833651.1	cas13d	NCBI	Ruminococcus albus	Bacillota
AVC02541.1	cas13a	NCBI	Lachnospiraceae_bacterium_NK4A144	Proteobacteria
CRL33181.1	cas13a	NCBI	Eubacterium_rectale	Firmicutes
QDA93488.1	cas13a	NCBI	Lachnospiraceae_bacterium_MA2020	Bacteroidota
5W1H_A	cas13a	NCBI	Lachnospiraceae_bacterium_NK4A179	Bacteroidota
AVC02543.1	cas13a	NCBI	unknown	Bacteroidota
WP_021744063.1	cas13a	NCBI	Leptotrichia_oral_taxon_879	Bacteroidota
WP_021747205.1	cas13a	NCBI	Leptotrichia_wadei	Bacteroidota
QID24124.1	cas13a	NCBI	Leptotrichia_wadei	Bacteroidota
C7NBY4.1	cas13a	NCBI	Leptotrichia_buccalis	Bacteroidota
ERL25782.1	cas13a	NCBI	Leptotrichia_oral_taxon_225_PARTIAL_	Bacteroidota
U2PSH1.1	cas13a	NCBI	Leptotrichia_wadei	Bacteroidota
