# Supplementary material for: Broad-spectrum CRISPR-Cas13a enables efficient phage genome editing
Source: Nat Microbiol. 2022 Oct 31;7(12):1967–79. doi: 10.1038/s41564-022-01258-x (PMC9712115; doi:10.1038/s41564-022-01258-x)
Supplement: Supplementary file 4 — Source Data for Supplementary figures. Supplementary Figs. 1, 25, 26, 27, 28, 29, 36, 37 contain Excel-incompatible data formats. [file 41564_2022_1258_MOESM4_ESM.zip]

Archive with 301 entries (267 files):
- Source Data for Supplementary Figures/
- __MACOSX/._Source Data for Supplementary Figures
- Source Data for Supplementary Figures/SuppFig9/
- __MACOSX/Source Data for Supplementary Figures/._SuppFig9
- Source Data for Supplementary Figures/SuppFig32/
- __MACOSX/Source Data for Supplementary Figures/._SuppFig32
- Source Data for Supplementary Figures/SuppFig35/
- __MACOSX/Source Data for Supplementary Figures/._SuppFig35
- Source Data for Supplementary Figures/SuppFig8/
- __MACOSX/Source Data for Supplementary Figures/._SuppFig8
- Source Data for Supplementary Figures/SuppFig1/
- __MACOSX/Source Data for Supplementary Figures/._SuppFig1
- Source Data for Supplementary Figures/SuppFig34/
- __MACOSX/Source Data for Supplementary Figures/._SuppFig34
- Source Data for Supplementary Figures/SuppFig33/
- __MACOSX/Source Data for Supplementary Figures/._SuppFig33
- Source Data for Supplementary Figures/.DS_Store
- __MACOSX/Source Data for Supplementary Figures/._.DS_Store
- Source Data for Supplementary Figures/Icon
- __MACOSX/Source Data for Supplementary Figures/._Icon
- Source Data for Supplementary Figures/SuppFig11/
- __MACOSX/Source Data for Supplementary Figures/._SuppFig11
- Source Data for Supplementary Figures/SuppFig29/
- __MACOSX/Source Data for Supplementary Figures/._SuppFig29
- Source Data for Supplementary Figures/SuppFig16/
- __MACOSX/Source Data for Supplementary Figures/._SuppFig16
- Source Data for Supplementary Figures/SuppFig20/
- __MACOSX/Source Data for Supplementary Figures/._SuppFig20
- Source Data for Supplementary Figures/SuppFig27/
- __MACOSX/Source Data for Supplementary Figures/._SuppFig27
- Source Data for Supplementary Figures/SuppFig19/
- __MACOSX/Source Data for Supplementary Figures/._SuppFig19
- Source Data for Supplementary Figures/SuppFig26/
- __MACOSX/Source Data for Supplementary Figures/._SuppFig26
- Source Data for Supplementary Figures/SuppFig21/
- __MACOSX/Source Data for Supplementary Figures/._SuppFig21
- Source Data for Supplementary Figures/SuppFig28/
- __MACOSX/Source Data for Supplementary Figures/._SuppFig28
- Source Data for Supplementary Figures/SuppFig17/
- __MACOSX/Source Data for Supplementary Figures/._SuppFig17
- Source Data for Supplementary Figures/SuppFig10/
- __MACOSX/Source Data for Supplementary Figures/._SuppFig10
- Source Data for Supplementary Figures/SuppFig36/
- __MACOSX/Source Data for Supplementary Figures/._SuppFig36
- Source Data for Supplementary Figures/SuppFig31/
- __MACOSX/Source Data for Supplementary Figures/._SuppFig31
- Source Data for Supplementary Figures/SuppFig3/
- __MACOSX/Source Data for Supplementary Figures/._SuppFig3
- Source Data for Supplementary Figures/SuppFig4/
- __MACOSX/Source Data for Supplementary Figures/._SuppFig4
- Source Data for Supplementary Figures/SuppFig30/
- __MACOSX/Source Data for Supplementary Figures/._SuppFig30
- Source Data for Supplementary Figures/SuppFig37/
- __MACOSX/Source Data for Supplementary Figures/._SuppFig37
- Source Data for Supplementary Figures/SuppFig2/
- __MACOSX/Source Data for Supplementary Figures/._SuppFig2
- Source Data for Supplementary Figures/SuppFig15/
- __MACOSX/Source Data for Supplementary Figures/._SuppFig15
- Source Data for Supplementary Figures/SuppFig12/
- __MACOSX/Source Data for Supplementary Figures/._SuppFig12
- Source Data for Supplementary Figures/SuppFig24/
- __MACOSX/Source Data for Supplementary Figures/._SuppFig24
- Source Data for Supplementary Figures/SuppFig23/
- __MACOSX/Source Data for Supplementary Figures/._SuppFig23
- Source Data for Supplementary Figures/SuppFig22/
- __MACOSX/Source Data for Supplementary Figures/._SuppFig22
- Source Data for Supplementary Figures/SuppFig25/
- __MACOSX/Source Data for Supplementary Figures/._SuppFig25
- Source Data for Supplementary Figures/SuppFig13/
- __MACOSX/Source Data for Supplementary Figures/._SuppFig13
- Source Data for Supplementary Figures/SuppFig14/
- __MACOSX/Source Data for Supplementary Figures/._SuppFig14
- Source Data for Supplementary Figures/SuppFig9/.DS_Store
- __MACOSX/Source Data for Supplementary Figures/SuppFig9/._.DS_Store
- Source Data for Supplementary Figures/SuppFig9/Icon
- __MACOSX/Source Data for Supplementary Figures/SuppFig9/._Icon
- Source Data for Supplementary Figures/SuppFig9/SuppFig9a.xlsx
- __MACOSX/Source Data for Supplementary Figures/SuppFig9/._SuppFig9a.xlsx
- Source Data for Supplementary Figures/SuppFig32/.DS_Store
- __MACOSX/Source Data for Supplementary Figures/SuppFig32/._.DS_Store
- Source Data for Supplementary Figures/SuppFig32/Icon
- __MACOSX/Source Data for Supplementary Figures/SuppFig32/._Icon
- Source Data for Supplementary Figures/SuppFig32/SuppFig32.xlsx
- __MACOSX/Source Data for Supplementary Figures/SuppFig32/._SuppFig32.xlsx
- Source Data for Supplementary Figures/SuppFig35/.DS_Store
- __MACOSX/Source Data for Supplementary Figures/SuppFig35/._.DS_Store
- Source Data for Supplementary Figures/SuppFig35/Icon
- __MACOSX/Source Data for Supplementary Figures/SuppFig35/._Icon
- Source Data for Supplementary Figures/SuppFig35/SuppFig35.xlsx
- __MACOSX/Source Data for Supplementary Figures/SuppFig35/._SuppFig35.xlsx
- Source Data for Supplementary Figures/SuppFig8/.DS_Store
- __MACOSX/Source Data for Supplementary Figures/SuppFig8/._.DS_Store
- Source Data for Supplementary Figures/SuppFig8/Icon
- __MACOSX/Source Data for Supplementary Figures/SuppFig8/._Icon
- Source Data for Supplementary Figures/SuppFig8/SuppFig8a.xlsx
- __MACOSX/Source Data for Supplementary Figures/SuppFig8/._SuppFig8a.xlsx
- Source Data for Supplementary Figures/SuppFig1/Icon
- __MACOSX/Source Data for Supplementary Figures/SuppFig1/._Icon
- Source Data for Supplementary Figures/SuppFig1/SuppFig1_cas13_tree_Newick.txt
- __MACOSX/Source Data for Supplementary Figures/SuppFig1/._SuppFig1_cas13_tree_Newick.txt
- Source Data for Supplementary Figures/SuppFig34/.DS_Store
- __MACOSX/Source Data for Supplementary Figures/SuppFig34/._.DS_Store
- Source Data for Supplementary Figures/SuppFig34/Icon
- __MACOSX/Source Data for Supplementary Figures/SuppFig34/._Icon
- Source Data for Supplementary Figures/SuppFig34/SuppFig34.xlsx
- __MACOSX/Source Data for Supplementary Figures/SuppFig34/._SuppFig34.xlsx
- Source Data for Supplementary Figures/SuppFig33/.DS_Store
- __MACOSX/Source Data for Supplementary Figures/SuppFig33/._.DS_Store
- Source Data for Supplementary Figures/SuppFig33/Icon
- __MACOSX/Source Data for Supplementary Figures/SuppFig33/._Icon
- Source Data for Supplementary Figures/SuppFig33/SuppFig33.xlsx
- __MACOSX/Source Data for Supplementary Figures/SuppFig33/._SuppFig33.xlsx
- Source Data for Supplementary Figures/SuppFig11/.DS_Store
- __MACOSX/Source Data for Supplementary Figures/SuppFig11/._.DS_Store
- Source Data for Supplementary Figures/SuppFig11/Icon
- __MACOSX/Source Data for Supplementary Figures/SuppFig11/._Icon
- Source Data for Supplementary Figures/SuppFig11/SuppFig11a.xlsx
- __MACOSX/Source Data for Supplementary Figures/SuppFig11/._SuppFig11a.xlsx
- Source Data for Supplementary Figures/SuppFig29/.DS_Store
- __MACOSX/Source Data for Supplementary Figures/SuppFig29/._.DS_Store
- Source Data for Supplementary Figures/SuppFig29/Icon
- __MACOSX/Source Data for Supplementary Figures/SuppFig29/._Icon
- Source Data for Supplementary Figures/SuppFig29/SuppFig29d.png
- __MACOSX/Source Data for Supplementary Figures/SuppFig29/._SuppFig29d.png
- Source Data for Supplementary Figures/SuppFig29/SuppFig29_Alignment_Sequences.zip
- __MACOSX/Source Data for Supplementary Figures/SuppFig29/._SuppFig29_Alignment_Sequences.zip
- Source Data for Supplementary Figures/SuppFig29/SuppFig29bc.png
- __MACOSX/Source Data for Supplementary Figures/SuppFig29/._SuppFig29bc.png
- Source Data for Supplementary Figures/SuppFig29/SuppFig29_OVERVIEW.xlsx
- __MACOSX/Source Data for Supplementary Figures/SuppFig29/._SuppFig29_OVERVIEW.xlsx
- Source Data for Supplementary Figures/SuppFig16/.DS_Store
- __MACOSX/Source Data for Supplementary Figures/SuppFig16/._.DS_Store
- Source Data for Supplementary Figures/SuppFig16/Icon
- __MACOSX/Source Data for Supplementary Figures/SuppFig16/._Icon
- Source Data for Supplementary Figures/SuppFig16/SuppFig16.xlsx
- __MACOSX/Source Data for Supplementary Figures/SuppFig16/._SuppFig16.xlsx
- Source Data for Supplementary Figures/SuppFig20/.DS_Store
- __MACOSX/Source Data for Supplementary Figures/SuppFig20/._.DS_Store
- Source Data for Supplementary Figures/SuppFig20/SuppFig20bc.xlsx
- __MACOSX/Source Data for Supplementary Figures/SuppFig20/._SuppFig20bc.xlsx
- Source Data for Supplementary Figures/SuppFig20/Icon
- __MACOSX/Source Data for Supplementary Figures/SuppFig20/._Icon
- Source Data for Supplementary Figures/SuppFig27/SuppFig27_Alignment_Sequences.zip
- __MACOSX/Source Data for Supplementary Figures/SuppFig27/._SuppFig27_Alignment_Sequences.zip
- Source Data for Supplementary Figures/SuppFig27/.DS_Store
- __MACOSX/Source Data for Supplementary Figures/SuppFig27/._.DS_Store
- Source Data for Supplementary Figures/SuppFig27/Icon
- __MACOSX/Source Data for Supplementary Figures/SuppFig27/._Icon
- Source Data for Supplementary Figures/SuppFig27/SuppFig27bc.png
- __MACOSX/Source Data for Supplementary Figures/SuppFig27/._SuppFig27bc.png
- Source Data for Supplementary Figures/SuppFig27/SuppFig27_OVERVIEW.xlsx
- __MACOSX/Source Data for Supplementary Figures/SuppFig27/._SuppFig27_OVERVIEW.xlsx
- Source Data for Supplementary Figures/SuppFig27/SuppFig27d_SuppFig28b.png
- __MACOSX/Source Data for Supplementary Figures/SuppFig27/._SuppFig27d_SuppFig28b.png
- Source Data for Supplementary Figures/SuppFig19/.DS_Store
- __MACOSX/Source Data for Supplementary Figures/SuppFig19/._.DS_Store
- Source Data for Supplementary Figures/SuppFig19/Icon
- __MACOSX/Source Data for Supplementary Figures/SuppFig19/._Icon
- Source Data for Supplementary Figures/SuppFig19/SuppFig19.xlsx
- __MACOSX/Source Data for Supplementary Figures/SuppFig19/._SuppFig19.xlsx
- Source Data for Supplementary Figures/SuppFig26/.DS_Store
- __MACOSX/Source Data for Supplementary Figures/SuppFig26/._.DS_Store
- Source Data for Supplementary Figures/SuppFig26/Icon
- __MACOSX/Source Data for Supplementary Figures/SuppFig26/._Icon
- Source Data for Supplementary Figures/SuppFig26/SuppFig26_Sequences_Alignment.zip
- __MACOSX/Source Data for Supplementary Figures/SuppFig26/._SuppFig26_Sequences_Alignment.zip
- Source Data for Supplementary Figures/SuppFig26/SuppFig26_OVERVIEW.xlsx
- __MACOSX/Source Data for Supplementary Figures/SuppFig26/._SuppFig26_OVERVIEW.xlsx
- Source Data for Supplementary Figures/SuppFig26/SuppFig26cd.png
- __MACOSX/Source Data for Supplementary Figures/SuppFig26/._SuppFig26cd.png
- Source Data for Supplementary Figures/SuppFig26/SuppFig25d_SuppFig26b.png
- __MACOSX/Source Data for Supplementary Figures/SuppFig26/._SuppFig25d_SuppFig26b.png
- Source Data for Supplementary Figures/SuppFig21/SuppFig21.xlsx
- __MACOSX/Source Data for Supplementary Figures/SuppFig21/._SuppFig21.xlsx
- Source Data for Supplementary Figures/SuppFig21/.DS_Store
- __MACOSX/Source Data for Supplementary Figures/SuppFig21/._.DS_Store
- Source Data for Supplementary Figures/SuppFig21/Icon
- __MACOSX/Source Data for Supplementary Figures/SuppFig21/._Icon
- Source Data for Supplementary Figures/SuppFig28/SuppFig28_OVERVIEW.xlsx
- __MACOSX/Source Data for Supplementary Figures/SuppFig28/._SuppFig28_OVERVIEW.xlsx
- Source Data for Supplementary Figures/SuppFig28/SuppFig28_Alignment_Sequences.zip
- __MACOSX/Source Data for Supplementary Figures/SuppFig28/._SuppFig28_Alignment_Sequences.zip
- Source Data for Supplementary Figures/SuppFig28/.DS_Store
- __MACOSX/Source Data for Supplementary Figures/SuppFig28/._.DS_Store
- Source Data for Supplementary Figures/SuppFig28/Icon
- __MACOSX/Source Data for Supplementary Figures/SuppFig28/._Icon
- Source Data for Supplementary Figures/SuppFig28/SuppFig28cd.png
- __MACOSX/Source Data for Supplementary Figures/SuppFig28/._SuppFig28cd.png
- Source Data for Supplementary Figures/SuppFig28/SuppFig27d_SuppFig28b.png
- __MACOSX/Source Data for Supplementary Figures/SuppFig28/._SuppFig27d_SuppFig28b.png
- Source Data for Supplementary Figures/SuppFig17/SuppFig17.xlsx
- __MACOSX/Source Data for Supplementary Figures/SuppFig17/._SuppFig17.xlsx
- Source Data for Supplementary Figures/SuppFig17/.DS_Store
- __MACOSX/Source Data for Supplementary Figures/SuppFig17/._.DS_Store
- Source Data for Supplementary Figures/SuppFig17/Icon
- __MACOSX/Source Data for Supplementary Figures/SuppFig17/._Icon
- Source Data for Supplementary Figures/SuppFig10/.DS_Store
- __MACOSX/Source Data for Supplementary Figures/SuppFig10/._.DS_Store
- Source Data for Supplementary Figures/SuppFig10/Icon
- __MACOSX/Source Data for Supplementary Figures/SuppFig10/._Icon
- Source Data for Supplementary Figures/SuppFig10/SuppFig10a.xlsx
- __MACOSX/Source Data for Supplementary Figures/SuppFig10/._SuppFig10a.xlsx
- Source Data for Supplementary Figures/SuppFig36/.DS_Store
- __MACOSX/Source Data for Supplementary Figures/SuppFig36/._.DS_Store
- Source Data for Supplementary Figures/SuppFig36/Icon
- __MACOSX/Source Data for Supplementary Figures/SuppFig36/._Icon
- Source Data for Supplementary Figures/SuppFig36/SuppFig36_OVERVIEW.xlsx
- __MACOSX/Source Data for Supplementary Figures/SuppFig36/._SuppFig36_OVERVIEW.xlsx
- Source Data for Supplementary Figures/SuppFig36/SuppFig36_Alignment_Sequences.zip
- Source Data for Supplementary Figures/SuppFig31/.DS_Store
- __MACOSX/Source Data for Supplementary Figures/SuppFig31/._.DS_Store
- Source Data for Supplementary Figures/SuppFig31/Icon
- __MACOSX/Source Data for Supplementary Figures/SuppFig31/._Icon
- Source Data for Supplementary Figures/SuppFig31/SuppFig31.xlsx
- __MACOSX/Source Data for Supplementary Figures/SuppFig31/._SuppFig31.xlsx
- Source Data for Supplementary Figures/SuppFig3/.DS_Store
- __MACOSX/Source Data for Supplementary Figures/SuppFig3/._.DS_Store
- Source Data for Supplementary Figures/SuppFig3/Icon
- __MACOSX/Source Data for Supplementary Figures/SuppFig3/._Icon
- Source Data for Supplementary Figures/SuppFig3/SuppFig3.xlsx
- __MACOSX/Source Data for Supplementary Figures/SuppFig3/._SuppFig3.xlsx
- Source Data for Supplementary Figures/SuppFig4/.DS_Store
- __MACOSX/Source Data for Supplementary Figures/SuppFig4/._.DS_Store
- Source Data for Supplementary Figures/SuppFig4/Icon
- __MACOSX/Source Data for Supplementary Figures/SuppFig4/._Icon
- Source Data for Supplementary Figures/SuppFig4/SuppFig4.xlsx
- __MACOSX/Source Data for Supplementary Figures/SuppFig4/._SuppFig4.xlsx
- Source Data for Supplementary Figures/SuppFig30/.DS_Store
- __MACOSX/Source Data for Supplementary Figures/SuppFig30/._.DS_Store
- Source Data for Supplementary Figures/SuppFig30/Icon
- __MACOSX/Source Data for Supplementary Figures/SuppFig30/._Icon
- Source Data for Supplementary Figures/SuppFig30/SuppFig30.xlsx
- __MACOSX/Source Data for Supplementary Figures/SuppFig30/._SuppFig30.xlsx
- Source Data for Supplementary Figures/SuppFig37/.DS_Store
- __MACOSX/Source Data for Supplementary Figures/SuppFig37/._.DS_Store
- Source Data for Supplementary Figures/SuppFig37/Icon
- __MACOSX/Source Data for Supplementary Figures/SuppFig37/._Icon
- Source Data for Supplementary Figures/SuppFig37/SuppFig37_Alignment_Sequences.zip
- __MACOSX/Source Data for Supplementary Figures/SuppFig37/._SuppFig37_Alignment_Sequences.zip
- Source Data for Supplementary Figures/SuppFig37/SuppFig37_OVERVIEW.xlsx
- __MACOSX/Source Data for Supplementary Figures/SuppFig37/._SuppFig37_OVERVIEW.xlsx
- Source Data for Supplementary Figures/SuppFig2/.DS_Store
- __MACOSX/Source Data for Supplementary Figures/SuppFig2/._.DS_Store
- Source Data for Supplementary Figures/SuppFig2/Icon
- __MACOSX/Source Data for Supplementary Figures/SuppFig2/._Icon
- Source Data for Supplementary Figures/SuppFig2/SuppFig2ab.xlsx
- __MACOSX/Source Data for Supplementary Figures/SuppFig2/._SuppFig2ab.xlsx
- Source Data for Supplementary Figures/SuppFig15/.DS_Store
- __MACOSX/Source Data for Supplementary Figures/SuppFig15/._.DS_Store
- Source Data for Supplementary Figures/SuppFig15/Icon
- __MACOSX/Source Data for Supplementary Figures/SuppFig15/._Icon
- Source Data for Supplementary Figures/SuppFig15/SuppFig15a.xlsx
- __MACOSX/Source Data for Supplementary Figures/SuppFig15/._SuppFig15a.xlsx
- Source Data for Supplementary Figures/SuppFig12/.DS_Store
- __MACOSX/Source Data for Supplementary Figures/SuppFig12/._.DS_Store
- Source Data for Supplementary Figures/SuppFig12/Icon
- __MACOSX/Source Data for Supplementary Figures/SuppFig12/._Icon
- Source Data for Supplementary Figures/SuppFig12/SuppFig12a.xlsx
- __MACOSX/Source Data for Supplementary Figures/SuppFig12/._SuppFig12a.xlsx
- Source Data for Supplementary Figures/SuppFig24/.DS_Store
- __MACOSX/Source Data for Supplementary Figures/SuppFig24/._.DS_Store
- Source Data for Supplementary Figures/SuppFig24/Icon
- __MACOSX/Source Data for Supplementary Figures/SuppFig24/._Icon
- Source Data for Supplementary Figures/SuppFig24/SuppFig24.xlsx
- __MACOSX/Source Data for Supplementary Figures/SuppFig24/._SuppFig24.xlsx
- Source Data for Supplementary Figures/SuppFig23/.DS_Store
- __MACOSX/Source Data for Supplementary Figures/SuppFig23/._.DS_Store
- Source Data for Supplementary Figures/SuppFig23/Icon
- __MACOSX/Source Data for Supplementary Figures/SuppFig23/._Icon
- Source Data for Supplementary Figures/SuppFig23/SuppFig23.xlsx
- __MACOSX/Source Data for Supplementary Figures/SuppFig23/._SuppFig23.xlsx
- Source Data for Supplementary Figures/SuppFig22/.DS_Store
- __MACOSX/Source Data for Supplementary Figures/SuppFig22/._.DS_Store
- Source Data for Supplementary Figures/SuppFig22/Icon
- __MACOSX/Source Data for Supplementary Figures/SuppFig22/._Icon
- Source Data for Supplementary Figures/SuppFig22/SuppFig22.xlsx
- __MACOSX/Source Data for Supplementary Figures/SuppFig22/._SuppFig22.xlsx
- Source Data for Supplementary Figures/SuppFig25/SuppFig25bc.png
- __MACOSX/Source Data for Supplementary Figures/SuppFig25/._SuppFig25bc.png
- Source Data for Supplementary Figures/SuppFig25/.DS_Store
- __MACOSX/Source Data for Supplementary Figures/SuppFig25/._.DS_Store
- Source Data for Supplementary Figures/SuppFig25/SuppFig25_Sequences_Alignment.zip
- __MACOSX/Source Data for Supplementary Figures/SuppFig25/._SuppFig25_Sequences_Alignment.zip
- Source Data for Supplementary Figures/SuppFig25/Icon
- __MACOSX/Source Data for Supplementary Figures/SuppFig25/._Icon
- Source Data for Supplementary Figures/SuppFig25/SuppFig25_OVERVIEW.xlsx
- __MACOSX/Source Data for Supplementary Figures/SuppFig25/._SuppFig25_OVERVIEW.xlsx
- Source Data for Supplementary Figures/SuppFig25/SuppFig25d_SuppFig26b.png
- __MACOSX/Source Data for Supplementary Figures/SuppFig25/._SuppFig25d_SuppFig26b.png
- Source Data for Supplementary Figures/SuppFig13/.DS_Store
- __MACOSX/Source Data for Supplementary Figures/SuppFig13/._.DS_Store
- Source Data for Supplementary Figures/SuppFig13/Icon
- __MACOSX/Source Data for Supplementary Figures/SuppFig13/._Icon
- Source Data for Supplementary Figures/SuppFig13/SuppFig13a.xlsx
- __MACOSX/Source Data for Supplementary Figures/SuppFig13/._SuppFig13a.xlsx
- Source Data for Supplementary Figures/SuppFig14/.DS_Store
- __MACOSX/Source Data for Supplementary Figures/SuppFig14/._.DS_Store
- Source Data for Supplementary Figures/SuppFig14/Icon
- __MACOSX/Source Data for Supplementary Figures/SuppFig14/._Icon
- Source Data for Supplementary Figures/SuppFig14/SuppFig14a.xlsx
[truncated: 1 more entries]
