# Supplementary material for: Broad-spectrum CRISPR-Cas13a enables efficient phage genome editing
Source: Nat Microbiol. 2022 Oct 31;7(12):1967–79. doi: 10.1038/s41564-022-01258-x (PMC9712115; doi:10.1038/s41564-022-01258-x)
Supplement: Supplementary file 4 — Source Data for Supplementary figures. Supplementary Figs. 1, 25, 26, 27, 28, 29, 36, 37 contain Excel-incompatible data formats. [file 41564_2022_1258_MOESM4_ESM.zip › Source Data for Supplementary Figures/SuppFig8/SuppFig8a.xlsx]

## Sheet: SuppFig8a
	NegCon	NegCon	NegCon	Condition	Condition	Condition
Neg Con	1.309	0.764	0.927	1.309	0.764	0.927
EdH4 dnap	1.309	0.764	0.927	1.091e-06	1.091e-06	1.091e-06
EdH4 mcp	1.309	0.764	0.927	1.091e-06	1.091e-06	1.091e-06
EdH4 gp004_1	1.309	0.764	0.927	1.636e-05	2.182e-05	1.636e-05
EdH4 gp004_2	1.309	0.764	0.927	0.038	0.055	0.033
EdH4 gp214_1	1.309	0.764	0.927	1.636e-06	1.636e-06	1.091e-06
EdH4 gp214_2	1.309	0.764	0.927	1.636e-06	2.182e-06	2.182e-06
