# Supplementary material for: Broad-spectrum CRISPR-Cas13a enables efficient phage genome editing
Source: Nat Microbiol. 2022 Oct 31;7(12):1967–79. doi: 10.1038/s41564-022-01258-x (PMC9712115; doi:10.1038/s41564-022-01258-x)
Supplement: Supplementary file 4 — Source Data for Supplementary figures. Supplementary Figs. 1, 25, 26, 27, 28, 29, 36, 37 contain Excel-incompatible data formats. [file 41564_2022_1258_MOESM4_ESM.zip › Source Data for Supplementary Figures/SuppFig1/SuppFig1_cas13_tree_Newick.txt]

(WP_075424065.1:1.8049709858,ONJR01000087.1_1:2.7850287209,((DJXD01000002.1_3:1.2338191623,(WP_074833651.1:1.3706744508,URXK01000004.1_106:1.5008654793):0.2828909696[100]):0.3682493633[94],(((WP_005358205.1:1.4046414163,(WP_158097005.1:0.1522630716,WP_162611874.1:0.1426583075):1.7589062550[100]):0.2600897433[64],(USLP01000036.1_4:1.8258547008,(WP_117903863.1:0.2969618265,(WP_215648980.1:0.0237981217,WP_118164714.1:1.9393504185):0.1913782738[95]):1.1666766500[100]):0.2503399950[91]):0.1780357651[63],(((NZ_RQYW01000008.1_94:4.9348996305,(WP_213237188.1:3.7359919874,(((WP_101184979.1:3.1925009650,WP_047396607.1:2.6338289048):0.2340995327[75],(WP_128982150.1:3.2630930613,WP_042678931.1:2.8704915529):0.4081078459[98]):0.1690501103[99],(WP_194701348.1:2.9902225791,(WP_027128616.1:1.9214506860,((WP_106878539.1:0.4049109332,NZ_AP017968.1_860:0.5870293078):0.9260501381[100],(WP_005959231.1:0.2159344262,WP_211494659.1:0.2533254778):1.3156989220[100]):0.2541011920[100]):0.8235447756[100]):0.5664221331[100]):0.3635620408[98]):0.5543303776[97]):0.2084610611[17],(WP_040490876.1:4.6450375358,((WP_118572797.1:3.5615066181,(WP_216563913.1:3.0088902236,((WP_118614261.1:2.0408020109,(WP_216551376.1:1.5882083971,(WP_062808098.1:1.3107675343,WP_207723069.1:2.1930214015):0.3104863360[86]):0.3062456746[83]):0.3257938726[98],(((652829192_Lachnospiraceae_bacterium_NK4A144:1.3621208406,WP_031473346.1:1.0266225156):0.4395959509[100],(937566624_Eubacterium_rectale:1.1246978096,(NZ_FCNR01000048.1_87:0.2341465444,WP_087253216.1:0.1259981259):0.7165528847[100]):0.6128071252[100]):0.3099919006[100],((NZ_FOEK01000016.1_63:1.4899016821,(WP_090551759.1:1.3538701434,WP_092321585.1:1.1247881838):0.2343909721[94]):0.1507360027[55],(769144435_Lachnospiraceae_bacterium_MA2020:1.3886294128,(DGHK01000050.1_46:1.5258134779,551041827_Lachnospiraceae_bacterium_NK4A179:1.6563705486):0.2358763005[78]):0.2671842811[56]):0.0919557556[94]):0.3676753329[100]):0.2981382232[94]):0.5666268265[100]):0.5820503437[100],((545620493_Leptotrichia_oral_taxon_879:0.6759607086,sp_P0DOC6_CS13A_LEPSD:0.5522747682):3.4116036130[100],((WP_210244025.1:2.1319628139,(MPNF01000549.1_1:1.7204098798,((WP_133318297.1:2.3007012812,(WP_137134457.1:2.2810684975,WP_080615427.1:2.5204088698):0.3622657866[100]):0.5522339611[100],((WP_215027114.1:4.0546212843,(WP_163266467.1:1.1282020400,(WP_076398593.1:1.6982262004,MUIB01000034.1_4:1.4537423443):0.3162368332[99]):0.1614188368[99]):0.0847307968[31],((DILV01000007.1_72:0.7093194711,WP_207252706.1:0.3762396246):0.8509606632[100],(WP_013067728.1:2.2685736598,((PEKV01000005.1_48:1.2586237305,(DIUX01000001.1_740:0.9824406756,(WP_100176879.1:0.9559565500,WP_132694182.1:0.9673638558):0.2248180369[100]):0.1683414879[100]):0.1259635405[98],((WP_114086813.1:0.1027035112,WP_073955355.1:0.0351197612):0.9802120323[100],(WP_112317339.1:1.5455666762,WP_133357912.1:1.5977204971):0.2564361527[85]):0.3095384746[85]):0.0846632912[83]):0.1715821629[99]):0.1908727242[100]):0.4063055234[96]):0.2739003432[95]):0.4251017224[99]):0.7047400024[100],((545623740_Leptotrichia_wadei:2.0484077526,(NZ_FNVZ01000004.1_358:1.3697199153,((NZ_FNVZ01000005.1_1484:0.1216977468,545661797_Leptotrichia_oral_taxon_225_PARTIAL_:0.3243661212):0.1757487682[100],(506250229_Leptotrichia_buccalis:0.1681305575,545623306_Leptotrichia_wadei:0.2733256796):0.1773786974[100]):0.7607218484[100]):1.0399505210[100]):1.0012016910[100],((WP_149678719.1:2.8897634739,(WP_103203632.1:2.2601576465,(WP_230399292.1:1.8534994519,(DCFU01000013.1_17:1.6117657087,(WP_196599315.1:1.1270334972,WP_196604557.1:0.7829975276):0.4619682697[100]):0.5877100713[100]):0.3783166598[100]):0.7026801199[100]):0.4027522032[99],((544240864_Leptotrichia_wadei:2.8824414812,WP_079495749.1:3.5143590222):0.2491619432[87],((WP_034563842.1:1.7377734911,WP_034560163.1:1.6366801770):0.7296459835[100],((WP_071146234.1:2.2986319756,(DHER01000060.1_1:1.5153163666,WP_013443710.1:1.2115331396):0.3022117239[100]):0.3825492949[100],((WP_185388929.1:0.3351983042,WP_185613442.1:0.4944633756):1.2424506930[100],(WP_099225408.1:1.8912075993,(WP_221636232.1:0.4738852184,(WP_222717875.1:0.6087237866,(WP_185544142.1:0.1948345406,WP_012985477.1:0.1018119668):0.4227693659[100]):0.3361128045[100]):0.6209756115[100]):0.3898835928[100]):0.3915883729[100]):0.2108448205[100]):0.3827412638[100]):0.2743531608[92]):0.1110335465[86]):0.1959664095[98]):0.1856288287[96]):0.1502182179[65]):0.1029792569[61]):0.1009212788[24]):0.0915559347[65],(WP_091541255.1:3.6433197097,(((WP_047447901.1:3.2324335385,(DFLH01000076.1_82:2.2564082113,DJYI01000166.1_14:2.1098693542):1.3366652370[100]):0.6853485281[93],((NZ_PQSP01000001.1_562:4.1317899194,(QNBS01000103.1_9:3.2811298548,(NZ_SJCO01000014.1_18:2.2009585758,(DMBU01000058.1_33:1.4884068359,DOTG01000004.1_109:1.9668638281):0.6245060093[100]):1.1005486410[100]):0.2159011322[84]):0.1183637049[65],((NZ_RQYI01000010.1_1:3.3328552509,(RDZG01000092.1_7:2.3399754563,(NC_014734.1_2624:2.1951705421,(NZ_FRAA01000007.1_205:1.6079015950,DLJQ01000008.1_54:2.1530325599):0.1056738993[100]):0.2864523414[100]):0.4639986157[99]):0.5119290115[100]):0.4170402801[74]):0.0531570159[64]):0.1217485736[85],((WP_128151999.1:1.4482327502,((WP_015024765.1:0.7920702406,(WP_120489322.1:1.1794776026,(WP_130913772.1:0.9013238628,(WP_058700060.1:0.7337478247,(WP_225539225.1:0.5427402496,(WP_013997271.1:0.5861516908,((WP_002664492.1:0.0115946121,WP_119652585.1:0.0575570063):0.0607025789[100],((WP_052461242.1:2.4893503048,WP_172918411.1:0.0420545164):0.0559727577[86],(WP_203969731.1:0.0157445681,WP_212906737.1:0.0858865387):0.0048335227[99]):0.0335108119[87]):0.3791600896[99]):0.4160718414[99]):0.0880091388[88]):0.2081428023[99]):0.0849892789[89]):0.1458961911[90]):0.2966188502[99],((WP_140964549.1:0.6112574653,((WP_130736113.1:0.9134281381,(WP_138425175.1:0.0535579231,WP_192188465.1:0.0546752018):0.5875814128[100]):0.3955169827[100],(WP_088398888.1:0.5847038275,(WP_088466850.1:0.0233478775,(WP_195157411.1:0.4862566424,WP_077225048.1:0.0696296560):0.0085676007[100]):0.3103824158[100]):0.4065501844[100]):0.3192646474[100]):0.2699767745[100],(MEND01000237.1_5:0.7409563809,((WP_196934958.1:0.6263733932,(WP_150545452.1:0.3406632905,WP_221403729.1:0.3768486078):0.5286646778[100]):0.1120900697[90],((WP_177733445.1:0.4535534261,WP_129752028.1:0.6725422521):0.1163433540[90],(WP_072319476.1:0.7405916320,(WP_207296760.1:0.5933244836,(WP_161042443.1:0.4784004769,(WP_227941648.1:0.3836785176,((WP_139329228.1:0.3612371798,WP_084084728.1:0.2098312378):0.1404116300[100],(WP_139263368.1:0.2461263068,(RXM53324.1:0.2237162362,WP_089733535.1:0.0384217525):0.3317346398[100]):0.0833798358[100]):0.1211390591[100]):0.1019073142[100]):0.2596564756[100]):0.0491324718[99]):0.0745433359[97]):0.0878207051[86]):0.2928845043[100]):0.1612753463[100]):0.1532802229[99]):0.5377836598[99]):0.7507653232[99],(WP_127342934.1:2.5053223895,((((RFGN01000219.1_2:1.6006952759,RFHG01000171.1_1:1.3280113307):0.8461093132[100],(DBTL01000004.1_1:1.5187260692,(WP_044218239.1:1.5557299256,(NZ_RHGE01000031.1_66:1.2884501411,(DOAQ01000011.1_44:1.1761817012,DBTL01000172.1_1:2.1059110989):0.1903750283[96]):0.0999945675[88]):0.2898730712[100]):0.1284673442[58]):0.2266832080[99],(((WP_184629057.1:0.8861084700,SEM49394.1:0.9652638950):0.4535778476[100],((WP_236455840.1:0.9468007448,DDTL01000150.1_27:1.5916355349):0.2017947267[93],(WP_097553977.1:0.8951865235,WP_133713039.1:1.1467759253):0.2235775415[95]):0.2855762675[100]):0.3471287310[100],(UBM60207.1:1.7881587581,(((TYK33274.1:0.5466836354,WP_218567089.1:0.0807194774):0.9967908256[100],(WP_234254894.1:0.0328474482,WP_012458151.1:0.0526791913):0.8234995175[100]):0.7117024947[100],(WP_183413282.1:0.7904345004,((WP_156196877.1:0.0837758306,WP_096430507.1:0.1266947208):0.4994710877[100],(MEOD01000067.1_10:0.5175626146,(PCSS01000186.1_3:0.3159919712,MENF01000107.1_3:0.3484031333):0.3094481333[100]):0.1233473521[99]):0.2153439399[98]):0.4139325384[100]):0.1984778734[99]):0.1816738449[98]):0.5658262705[100]):0.2285174180[95],((TXH67608.1:2.5310918923,((TWV15482.1:1.6419362543,(USHW01000005.1_18:1.1467267978,(WP_195473954.1:0.4845011375,WP_122103713.1:0.1734177426):0.8149979762[100]):0.3050471281[100]):0.6268297637[100],(((DFJI01000025.1_62:0.9214025931,WP_237850582.1:0.9585100996):1.0161379880[100],(OMWI01000007.1_10:1.9259769761,((ONRP01000003.1_61:0.1075374184,ONOU01000010.1_30:0.0701892480):1.0397076460[100],(ONKQ01000001.1_19:1.0060192811,(OMSH01000270.1_8:0.2729322177,WP_028912271.1:0.4314029010):0.7918465228[100]):0.2150179954[99]):0.3108368366[100]):0.2495525787[100]):0.1750678126[99],(DEKU01000043.1_53:1.5656218736,((WP_163274213.1:1.0810476560,(DGVT01000107.1_52:1.2867213944,OMXX01000023.1_41:1.4022480034):0.1301924855[84]):0.2414104450[91],(NZ_SRZC01000020.1_61:1.4436867650,(SFER01000203.1_2:0.9068703090,(SFEA01000011.1_65:0.6246438139,(WP_144008125.1:0.3989201690,((URLQ01000026.1_14:0.4774044188,WP_044072147.1:0.1850440795):0.2094712619[100],(DKDC01000038.1_18:0.4375052171,USAI01000036.1_10:0.4367923451):0.0882034479[100]):0.1734135758[100]):0.2840109210[100]):0.1948519061[100]):0.8257384519[100]):0.0721718700[89]):0.1272251336[98]):0.1495944443[99]):0.4197992011[100]):0.1201449271[81]):0.0782864995[44],((WP_099599107.1:1.5825962843,(DIOL01000012.1_98:1.9959261626,(WP_110051129.1:0.8761341407,WP_136577744.1:0.8384765991):0.6130162418[100]):0.1204236782[91]):0.1469371035[65],((WP_214202759.1:0.1246369520,(WP_237190409.1:0.0979365003,(WP_229578822.1:0.1464661240,WP_161530748.1:0.0095727253):0.0289347035[92]):0.0244105164[66]):0.7730941531[100],((WP_009162701.1:0.6326718277,WP_025796877.1:0.7689784395):0.1497524869[99],(((WP_048799409.1:0.3449179988,(WP_048799320.1:0.0623737971,WP_007412163.1:0.0302765708):0.0386120982[100]):0.3437581714[100],((WP_232518962.1:0.1007488594,WP_230493426.1:0.1148311153):0.0666283359[97],(WP_012458414.1:0.0108131883,(WP_218815888.1:1.2766342473,(WP_230493425.1:0.1045149198,(WP_218815886.1:0.2673341410,WP_039428968.1:0.0459301218):0.0150245205[98]):0.0329436429[92]):0.0000025681[55]):0.0145141064[91]):0.5471789315[100]):0.1060787313[95],(WP_115083299.1:0.3122125818,(WP_036860899.1:0.1777204076,((WP_100020232.1:0.0245301049,(WP_232726629.1:0.0213269331,WP_097550089.1:0.0820601647):0.0613400396[55]):0.0401334976[55],(WP_232526665.1:0.0283511583,((WP_036884929.1:0.2197228760,(WP_036931485.1:0.0712135289,WP_021584635.1:0.0479896783):0.0663547479[100]):0.0433902340[86],((WP_172952437.1:0.0291828582,WP_099836848.1:0.0642100529):0.0105901219[90],(WP_198507270.1:0.0642189206,(WP_100021811.1:0.0482203897,WP_025000926.1:0.1071066925):0.0593013478[100]):0.1287708188[100]):0.0386962127[97]):0.1312550994[99]):0.0782003787[99]):0.0545784516[55]):0.1027095314[85]):0.2036492301[100]):0.1108918280[96]):0.2837078536[100]):0.7393015569[100]):0.1633884576[77]):0.2098156650[99]):0.1599499715[92]):0.2346348432[99]):0.2355436575[87]):0.1820819464[85]):0.3596730628[96]):1.8361082810[100]):0.1470376896[55]):0.3187460902[60]);
