# Supplementary material for: Broad-spectrum CRISPR-Cas13a enables efficient phage genome editing
Source: Nat Microbiol. 2022 Oct 31;7(12):1967–79. doi: 10.1038/s41564-022-01258-x (PMC9712115; doi:10.1038/s41564-022-01258-x)
Supplement: Supplementary file 4 — Source Data for Supplementary figures. Supplementary Figs. 1, 25, 26, 27, 28, 29, 36, 37 contain Excel-incompatible data formats. [file 41564_2022_1258_MOESM4_ESM.zip › Source Data for Supplementary Figures/SuppFig34/SuppFig34.xlsx]

## Sheet: SuppFig34a_metadata
well	donor_strain	donor_plasmid	hr_gene	hr_len	hr_edit	label	preincubation	phage	moi_part_1
D4	BA2263	pBA787	soc	52	1 codon	soc_1codon	0	T4	0.01
D5	BA2264	pBA788	soc	52	seed	soc_seed	0	T4	0.01
D6	BA2265	pBA789	soc	52	full guide	soc_full	0	T4	0.01
D7	BA2266	pBA790	dnap	52	1 codon	dnap_1codon	0	T4	0.01
D8	BA2267	pBA791	dnap	52	seed	dnap_seed	0	T4	0.01
D9	BA2268	pBA792	dnap	52	full guide	dnap_full	0	T4	0.01
E4	BA2263	pBA787	soc	52	1 codon	soc_1codon	0	T4	0.01
E5	BA2264	pBA788	soc	52	seed	soc_seed	0	T4	0.01
E6	BA2265	pBA789	soc	52	full guide	soc_full	0	T4	0.01
E7	BA2266	pBA790	dnap	52	1 codon	dnap_1codon	0	T4	0.01
E8	BA2267	pBA791	dnap	52	seed	dnap_seed	0	T4	0.01
E9	BA2268	pBA792	dnap	52	full guide	dnap_full	0	T4	0.01
F4	BA2263	pBA787	soc	52	1 codon	soc_1codon	0	T4	0.01
F5	BA2264	pBA788	soc	52	seed	soc_seed	0	T4	0.01
F6	BA2265	pBA789	soc	52	full guide	soc_full	0	T4	0.01
F7	BA2266	pBA790	dnap	52	1 codon	dnap_1codon	0	T4	0.01
F8	BA2267	pBA791	dnap	52	seed	dnap_seed	0	T4	0.01
F9	BA2268	pBA792	dnap	52	full guide	dnap_full	0	T4	0.01

## Sheet: SuppFig34a_od600
Time	A1	A2	A3	A4	A5	A6	A7	A8	A9	A10	A11	A12	B1	B2	B3	B4	B5	B6	B7	B8	B9	B10	B11	B12	C1	C2	C3	C4	C5	C6	C7	C8	C9	C10	C11	C12	D1	D2	D3	D4	D5	D6	D7	D8	D9	D10	D11	D12	E1
0.0805556																																								0.176	0.168	0.172	0.164	0.171	0.17
0.163889																																								0.176	0.169	0.172	0.162	0.173	0.158
0.247222																																								0.174	0.169	0.17	0.162	0.175	0.159
0.330556																																								0.176	0.172	0.171	0.164	0.177	0.161
0.413889																																								0.18	0.176	0.175	0.166	0.18	0.164
0.497222																																								0.185	0.18	0.179	0.169	0.184	0.166
0.580556																																								0.192	0.185	0.186	0.173	0.19	0.17
0.663889																																								0.2	0.192	0.194	0.178	0.197	0.175
0.747222																																								0.21	0.201	0.204	0.185	0.206	0.182
0.830556																																								0.222	0.211	0.217	0.193	0.219	0.188
0.913889																																								0.235	0.223	0.23	0.203	0.23	0.197
0.997222																																								0.25	0.236	0.246	0.215	0.244	0.207
1.08056																																								0.264	0.248	0.262	0.226	0.257	0.217
1.16389																																								0.279	0.261	0.277	0.238	0.27	0.227
1.24722																																								0.292	0.273	0.293	0.249	0.284	0.236
1.33056																																								0.304	0.285	0.304	0.262	0.295	0.247
1.41389																																								0.318	0.298	0.316	0.274	0.309	0.258
1.49722																																								0.328	0.309	0.327	0.285	0.32	0.269
1.58056																																								0.338	0.32	0.334	0.296	0.329	0.279
1.66389																																								0.349	0.331	0.344	0.306	0.341	0.287
1.74722																																								0.362	0.344	0.357	0.315	0.353	0.297
1.83056																																								0.378	0.358	0.372	0.33	0.369	0.31
1.91389																																								0.396	0.375	0.389	0.346	0.385	0.324
1.99722																																								0.413	0.389	0.405	0.36	0.401	0.335
2.08056																																								0.429	0.403	0.423	0.374	0.416	0.345
2.16389																																								0.444	0.416	0.438	0.387	0.43	0.358
2.24722																																								0.46	0.428	0.456	0.396	0.446	0.365
2.33056																																								0.475	0.439	0.471	0.406	0.459	0.374
2.41389																																								0.489	0.451	0.484	0.414	0.472	0.382
2.49722																																								0.5	0.46	0.498	0.42	0.481	0.388
2.58056																																								0.508	0.465	0.51	0.423	0.491	0.393
2.66389																																								0.517	0.472	0.519	0.425	0.498	0.396
2.74722																																								0.524	0.473	0.528	0.425	0.503	0.398
2.83056																																								0.527	0.475	0.535	0.422	0.505	0.397
2.91389																																								0.53	0.473	0.536	0.414	0.507	0.394
2.99722																																								0.53	0.469	0.539	0.404	0.505	0.388
3.08056																																								0.528	0.463	0.538	0.391	0.501	0.379
3.16389																																								0.525	0.456	0.533	0.374	0.495	0.368
3.24722																																								0.518	0.444	0.528	0.355	0.485	0.355
3.33056																																								0.508	0.43	0.519	0.329	0.475	0.335
3.41389																																								0.491	0.414	0.507	0.302	0.46	0.317
3.49722																																								0.471	0.394	0.488	0.276	0.437	0.293
3.58056																																								0.446	0.367	0.469	0.248	0.415	0.27
3.66389																																								0.418	0.344	0.444	0.221	0.393	0.243
3.74722																																								0.388	0.316	0.419	0.199	0.363	0.221
3.83056																																								0.357	0.288	0.398	0.18	0.334	0.201
3.91389																																								0.331	0.26	0.377	0.165	0.304	0.185
3.99722																																								0.304	0.235	0.354	0.154	0.275	0.17
4.08056																																								0.281	0.212	0.332	0.147	0.25	0.159
4.16389																																								0.257	0.193	0.311	0.14	0.226	0.151
4.24722																																								0.235	0.177	0.292	0.137	0.206	0.145
4.33056																																								0.216	0.166	0.274	0.134	0.19	0.141
[truncated: 47 more columns]

## Sheet: SuppFig34d_metadata
well	donor_strain	donor_plasmid	hr_gene	hr_len	hr_edit	label	donor_preincubation	phage_donor	moi_part_1	selection_strain	selection_cas_effector	target_phage	target_guide	guide_id	atc_concentration	phage_selection	moi_part_2
D4	BA2263	pBA787	soc	52	1 codon	soc_1codon	0	T4	0.01	BA2145	LbuCas13a	T4	soc	T4_soc_CDS_1	10	T4_D4	0.0125
D5	BA2264	pBA788	soc	52	seed	soc_seed	0	T4	0.01	BA2145	LbuCas13a	T4	soc	T4_soc_CDS_1	10	T4_D5	0.0125
D6	BA2265	pBA789	soc	52	full guide	soc_full	0	T4	0.01	BA2145	LbuCas13a	T4	soc	T4_soc_CDS_1	10	T4_D6	0.0125
D7	BA2266	pBA790	dnap	52	1 codon	dnap_1codon	0	T4	0.01	BA2254	LbuCas13a	T4	dnap	T4_dnap_CDS_1	10	T4_D7	0.0125
D8	BA2267	pBA791	dnap	52	seed	dnap_seed	0	T4	0.01	BA2254	LbuCas13a	T4	dnap	T4_dnap_CDS_1	10	T4_D8	0.0125
D9	BA2268	pBA792	dnap	52	full guide	dnap_full	0	T4	0.01	BA2254	LbuCas13a	T4	dnap	T4_dnap_CDS_1	10	T4_D9	0.0125
E4	BA2263	pBA787	soc	52	1 codon	soc_1codon	0	T4	0.01	BA2145	LbuCas13a	T4	soc	T4_soc_CDS_1	10	T4_E4	0.0125
E5	BA2264	pBA788	soc	52	seed	soc_seed	0	T4	0.01	BA2145	LbuCas13a	T4	soc	T4_soc_CDS_1	10	T4_E5	0.0125
E6	BA2265	pBA789	soc	52	full guide	soc_full	0	T4	0.01	BA2145	LbuCas13a	T4	soc	T4_soc_CDS_1	10	T4_E6	0.0125
E7	BA2266	pBA790	dnap	52	1 codon	dnap_1codon	0	T4	0.01	BA2254	LbuCas13a	T4	dnap	T4_dnap_CDS_1	10	T4_E7	0.0125
E8	BA2267	pBA791	dnap	52	seed	dnap_seed	0	T4	0.01	BA2254	LbuCas13a	T4	dnap	T4_dnap_CDS_1	10	T4_E8	0.0125
E9	BA2268	pBA792	dnap	52	full guide	dnap_full	0	T4	0.01	BA2254	LbuCas13a	T4	dnap	T4_dnap_CDS_1	10	T4_E9	0.0125
F4	BA2263	pBA787	soc	52	1 codon	soc_1codon	0	T4	0.01	BA2145	LbuCas13a	T4	soc	T4_soc_CDS_1	10	T4_F4	0.0125
F5	BA2264	pBA788	soc	52	seed	soc_seed	0	T4	0.01	BA2145	LbuCas13a	T4	soc	T4_soc_CDS_1	10	T4_F5	0.0125
F6	BA2265	pBA789	soc	52	full guide	soc_full	0	T4	0.01	BA2145	LbuCas13a	T4	soc	T4_soc_CDS_1	10	T4_F6	0.0125
F7	BA2266	pBA790	dnap	52	1 codon	dnap_1codon	0	T4	0.01	BA2254	LbuCas13a	T4	dnap	T4_dnap_CDS_1	10	T4_F7	0.0125
F8	BA2267	pBA791	dnap	52	seed	dnap_seed	0	T4	0.01	BA2254	LbuCas13a	T4	dnap	T4_dnap_CDS_1	10	T4_F8	0.0125
F9	BA2268	pBA792	dnap	52	full guide	dnap_full	0	T4	0.01	BA2254	LbuCas13a	T4	dnap	T4_dnap_CDS_1	10	T4_F9	0.0125

## Sheet: SuppFig34d_od600
Time	A1	A2	A3	A4	A5	A6	A7	A8	A9	A10	A11	A12	B1	B2	B3	B4	B5	B6	B7	B8	B9	B10	B11	B12	C1	C2	C3	C4	C5	C6	C7	C8	C9	C10	C11	C12	D1	D2	D3	D4	D5	D6	D7	D8	D9	D10	D11	D12	E1
0.0805556																																								0.137	0.136	0.124	0.129	0.131	0.126
0.163889																																								0.137	0.135	0.123	0.129	0.131	0.125
0.247222																																								0.137	0.135	0.123	0.128	0.13	0.124
0.330556																																								0.135	0.134	0.122	0.128	0.13	0.124
0.413889																																								0.136	0.135	0.123	0.127	0.13	0.124
0.497222																																								0.137	0.135	0.123	0.128	0.131	0.125
0.580556																																								0.138	0.137	0.124	0.13	0.132	0.126
0.663889																																								0.14	0.139	0.126	0.131	0.134	0.128
0.747222																																								0.143	0.142	0.129	0.133	0.136	0.13
0.830556																																								0.147	0.146	0.132	0.136	0.139	0.133
0.913889																																								0.153	0.152	0.136	0.14	0.143	0.136
0.997222																																								0.159	0.158	0.141	0.145	0.148	0.14
1.08056																																								0.166	0.164	0.146	0.15	0.154	0.144
1.16389																																								0.173	0.171	0.152	0.156	0.159	0.148
1.24722																																								0.18	0.177	0.158	0.161	0.164	0.153
1.33056																																								0.188	0.184	0.163	0.167	0.17	0.157
1.41389																																								0.195	0.19	0.168	0.172	0.175	0.162
1.49722																																								0.201	0.197	0.173	0.177	0.18	0.165
1.58056																																								0.212	0.204	0.178	0.183	0.186	0.172
1.66389																																								0.216	0.21	0.183	0.189	0.191	0.173
1.74722																																								0.223	0.217	0.189	0.194	0.197	0.177
1.83056																																								0.232	0.225	0.195	0.199	0.203	0.183
1.91389																																								0.239	0.232	0.201	0.206	0.209	0.188
1.99722																																								0.247	0.24	0.208	0.213	0.216	0.193
2.08056																																								0.253	0.247	0.215	0.22	0.222	0.198
2.16389																																								0.261	0.254	0.222	0.227	0.228	0.204
2.24722																																								0.267	0.26	0.228	0.231	0.234	0.209
2.33056																																								0.274	0.266	0.235	0.237	0.239	0.215
2.41389																																								0.281	0.272	0.24	0.24	0.242	0.219
2.49722																																								0.289	0.28	0.246	0.245	0.247	0.223
2.58056																																								0.298	0.287	0.252	0.249	0.252	0.228
2.66389																																								0.307	0.297	0.26	0.255	0.257	0.233
2.74722																																								0.316	0.304	0.266	0.259	0.261	0.236
2.83056																																								0.325	0.314	0.273	0.264	0.266	0.24
2.91389																																								0.336	0.323	0.28	0.27	0.271	0.244
2.99722																																								0.346	0.332	0.288	0.276	0.277	0.248
3.08056																																								0.355	0.342	0.295	0.281	0.28	0.252
3.16389																																								0.364	0.352	0.304	0.286	0.285	0.255
3.24722																																								0.371	0.36	0.311	0.292	0.29	0.259
3.33056																																								0.378	0.368	0.319	0.299	0.294	0.264
3.41389																																								0.384	0.372	0.327	0.302	0.299	0.268
3.49722																																								0.39	0.38	0.334	0.307	0.302	0.271
3.58056																																								0.398	0.386	0.34	0.313	0.305	0.274
3.66389																																								0.405	0.392	0.345	0.317	0.305	0.278
3.74722																																								0.412	0.4	0.347	0.322	0.303	0.28
3.83056																																								0.419	0.406	0.352	0.326	0.3	0.281
3.91389																																								0.425	0.414	0.353	0.329	0.295	0.28
3.99722																																								0.432	0.421	0.355	0.334	0.291	0.278
4.08056																																								0.439	0.428	0.356	0.338	0.285	0.276
4.16389																																								0.446	0.435	0.355	0.339	0.279	0.274
4.24722																																								0.453	0.441	0.355	0.342	0.274	0.272
4.33056																																								0.459	0.449	0.349	0.344	0.268	0.268
4.41389																																								0.464	0.455	0.344	0.346	0.26	0.265
4.49722																																								0.47	0.461	0.337	0.348	0.254	0.262
4.58056																																								0.475	0.467	0.326	0.35	0.245	0.257
4.66389																																								0.479	0.471	0.315	0.352	0.238	0.253
4.74722																																								0.483	0.475	0.302	0.353	0.231	0.248
4.83056																																								0.488	0.48	0.288	0.355	0.222	0.243
4.91389																																								0.49	0.483	0.274	0.356	0.214	0.237
4.99722																																								0.493	0.486	0.26	0.357	0.206	0.232
5.08056																																								0.498	0.491	0.246	0.358	0.199	0.226
5.16389																																								0.5	0.493	0.234	0.36	0.194	0.22
5.24722																																								0.503	0.496	0.222	0.361	0.188	0.214
5.33056																																								0.507	0.5	0.211	0.362	0.183	0.208
5.41389																																								0.509	0.503	0.203	0.362	0.178	0.203
5.49722																																								0.511	0.505	0.195	0.363	0.174	0.198
5.58056																																								0.514	0.508	0.188	0.364	0.172	0.194
5.66389																																								0.517	0.51	0.181	0.366	0.167	0.189
5.74722																																								0.518	0.513	0.175	0.366	0.164	0.185
5.83056																																								0.52	0.515	0.17	0.367	0.161	0.181
5.91389																																								0.522	0.517	0.165	0.367	0.159	0.177
5.99722																																								0.524	0.519	0.162	0.368	0.157	0.174
6.08056																																								0.529	0.521	0.159	0.369	0.155	0.171
6.16389																																								0.528	0.523	0.156	0.369	0.153	0.168
6.24722																																								0.531	0.524	0.153	0.37	0.151	0.166
6.33056																																								0.531	0.526	0.151	0.37	0.15	0.164
6.41389																																								0.533	0.527	0.149	0.37	0.149	0.162
6.49722																																								0.535	0.528	0.147	0.37	0.148	0.16
6.58056																																								0.534	0.529	0.145	0.37	0.146	0.158
6.66389																																								0.536	0.534	0.144	0.37	0.146	0.157
6.74722																																								0.538	0.533	0.143	0.37	0.144	0.155
6.83056																																								0.539	0.536	0.141	0.37	0.144	0.154
6.91389																																								0.54	0.537	0.14	0.371	0.143	0.152
[truncated: 47 more columns]
