# Supplementary material for: Broad-spectrum CRISPR-Cas13a enables efficient phage genome editing
Source: Nat Microbiol. 2022 Oct 31;7(12):1967–79. doi: 10.1038/s41564-022-01258-x (PMC9712115; doi:10.1038/s41564-022-01258-x)
Supplement: Supplementary file 4 — Source Data for Supplementary figures. Supplementary Figs. 1, 25, 26, 27, 28, 29, 36, 37 contain Excel-incompatible data formats. [file 41564_2022_1258_MOESM4_ESM.zip › Source Data for Supplementary Figures/SuppFig29/SuppFig29_OVERVIEW.xlsx]

## Sheet: Sheet1
File	Genotype	Editing replicate	Plaque Number
SuppFig29_context_gp214_EcoM_EdH4 (EdH4_00211 .. EdH4_00221).gb	wildtype gp0214 locus template	NA	NA
SuppFig29_context_EdH4delgp214_EcoM_EdH4 (EdH4_00211 .. EdH4_00221).gb	edited gp0214 locus	NA	NA
SuppFig29_context_65-41_A09_079.ab1	EdH4∆gp0214	1	1
SuppFig29_context_66-42_B09_077.ab1	EdH4∆gp0214	1	2
SuppFig29_context_67-43_C09_075.ab1	EdH4∆gp0214	1	3
SuppFig29_context_68-44_D09_073.ab1	EdH4∆gp0214	2	1
SuppFig29_context_69-45_E09_071.ab1	EdH4∆gp0214	2	2
SuppFig29_context_70-46_F09_069.ab1	EdH4∆gp0214	2	3
SuppFig29_context_71-47_G09_067.ab1	EdH4∆gp0214	3	1
SuppFig29_context_72-48_H09_065.ab1	EdH4∆gp0214	3	2
SuppFig29_context_73-49_A10_080.ab1	EdH4∆gp0214	3	3
