# Supplementary material for: Broad-spectrum CRISPR-Cas13a enables efficient phage genome editing
Source: Nat Microbiol. 2022 Oct 31;7(12):1967–79. doi: 10.1038/s41564-022-01258-x (PMC9712115; doi:10.1038/s41564-022-01258-x)
Supplement: Supplementary file 4 — Source Data for Supplementary figures. Supplementary Figs. 1, 25, 26, 27, 28, 29, 36, 37 contain Excel-incompatible data formats. [file 41564_2022_1258_MOESM4_ESM.zip › Source Data for Supplementary Figures/SuppFig16/SuppFig16.xlsx]

## Sheet: metadata
well	strain	plasmid	label	phage	MOI	cas_effector	target_guide	guide_id	aTc (nM)	Notes
A1	BA2092	pBA620_LbuCas13a_RFP_CDS_1	LbuCas13a - RFP	NA	0	LbuCas13a	RFP	RFP_CDS_1	0
A2	BA2092	pBA620_LbuCas13a_RFP_CDS_1	LbuCas13a - RFP	NA	0	LbuCas13a	RFP	RFP_CDS_1	0
A3	BA2092	pBA620_LbuCas13a_RFP_CDS_1	LbuCas13a - RFP	NA	0	LbuCas13a	RFP	RFP_CDS_1	0
A4	BA2087	pBA615_LbuCas13a_A12_RFP_CDS_1	eLbuCas13a - RFP	NA	0	eLbuCas13a	RFP	RFP_CDS_1	0
A5	BA2087	pBA615_LbuCas13a_A12_RFP_CDS_1	eLbuCas13a - RFP	NA	0	eLbuCas13a	RFP	RFP_CDS_1	0
A6	BA2087	pBA615_LbuCas13a_A12_RFP_CDS_1	eLbuCas13a - RFP	NA	0	eLbuCas13a	RFP	RFP_CDS_1	0
A7	BA2102	pBA630_CasRX_RFP_CDS_1	RfxCas13d - RFP	NA	0	RfxCas13d	RFP	RFP_CDS_1	0
A8	BA2102	pBA630_CasRX_RFP_CDS_1	RfxCas13d - RFP	NA	0	RfxCas13d	RFP	RFP_CDS_1	0
A9	BA2102	pBA630_CasRX_RFP_CDS_1	RfxCas13d - RFP	NA	0	RfxCas13d	RFP	RFP_CDS_1	0
A10	BA2164	pBA692_CasRX_T4_soc_CDS_2	RfxCas13d - T4soc_2	T4	0	RfxCas13d	soc	soc_CDS_2	0
A11	BA2164	pBA692_CasRX_T4_soc_CDS_2	RfxCas13d - T4soc_2	T4	0	RfxCas13d	soc	soc_CDS_2	0
A12	BA2164	pBA692_CasRX_T4_soc_CDS_2	RfxCas13d - T4soc_2	T4	0	RfxCas13d	soc	soc_CDS_2	0
B1	BA2092	pBA620_LbuCas13a_RFP_CDS_1	LbuCas13a - RFP	NA	0	LbuCas13a	RFP	RFP_CDS_1	1
B2	BA2092	pBA620_LbuCas13a_RFP_CDS_1	LbuCas13a - RFP	NA	0	LbuCas13a	RFP	RFP_CDS_1	1
B3	BA2092	pBA620_LbuCas13a_RFP_CDS_1	LbuCas13a - RFP	NA	0	LbuCas13a	RFP	RFP_CDS_1	1
B4	BA2087	pBA615_LbuCas13a_A12_RFP_CDS_1	eLbuCas13a - RFP	NA	0	eLbuCas13a	RFP	RFP_CDS_1	1
B5	BA2087	pBA615_LbuCas13a_A12_RFP_CDS_1	eLbuCas13a - RFP	NA	0	eLbuCas13a	RFP	RFP_CDS_1	1
B6	BA2087	pBA615_LbuCas13a_A12_RFP_CDS_1	eLbuCas13a - RFP	NA	0	eLbuCas13a	RFP	RFP_CDS_1	1
B7	BA2102	pBA630_CasRX_RFP_CDS_1	RfxCas13d - RFP	NA	0	RfxCas13d	RFP	RFP_CDS_1	1
B8	BA2102	pBA630_CasRX_RFP_CDS_1	RfxCas13d - RFP	NA	0	RfxCas13d	RFP	RFP_CDS_1	1
B9	BA2102	pBA630_CasRX_RFP_CDS_1	RfxCas13d - RFP	NA	0	RfxCas13d	RFP	RFP_CDS_1	1
B10	BA2164	pBA692_CasRX_T4_soc_CDS_2	RfxCas13d - T4soc_2	T4	0	RfxCas13d	soc	soc_CDS_2	1
B11	BA2164	pBA692_CasRX_T4_soc_CDS_2	RfxCas13d - T4soc_2	T4	0	RfxCas13d	soc	soc_CDS_2	1
B12	BA2164	pBA692_CasRX_T4_soc_CDS_2	RfxCas13d - T4soc_2	T4	0	RfxCas13d	soc	soc_CDS_2	1
C1	BA2092	pBA620_LbuCas13a_RFP_CDS_1	LbuCas13a - RFP	NA	0	LbuCas13a	RFP	RFP_CDS_1	10
C2	BA2092	pBA620_LbuCas13a_RFP_CDS_1	LbuCas13a - RFP	NA	0	LbuCas13a	RFP	RFP_CDS_1	10
C3	BA2092	pBA620_LbuCas13a_RFP_CDS_1	LbuCas13a - RFP	NA	0	LbuCas13a	RFP	RFP_CDS_1	10
C4	BA2087	pBA615_LbuCas13a_A12_RFP_CDS_1	eLbuCas13a - RFP	NA	0	eLbuCas13a	RFP	RFP_CDS_1	10
C5	BA2087	pBA615_LbuCas13a_A12_RFP_CDS_1	eLbuCas13a - RFP	NA	0	eLbuCas13a	RFP	RFP_CDS_1	10
C6	BA2087	pBA615_LbuCas13a_A12_RFP_CDS_1	eLbuCas13a - RFP	NA	0	eLbuCas13a	RFP	RFP_CDS_1	10
C7	BA2102	pBA630_CasRX_RFP_CDS_1	RfxCas13d - RFP	NA	0	RfxCas13d	RFP	RFP_CDS_1	10
C8	BA2102	pBA630_CasRX_RFP_CDS_1	RfxCas13d - RFP	NA	0	RfxCas13d	RFP	RFP_CDS_1	10
C9	BA2102	pBA630_CasRX_RFP_CDS_1	RfxCas13d - RFP	NA	0	RfxCas13d	RFP	RFP_CDS_1	10
C10	BA2164	pBA692_CasRX_T4_soc_CDS_2	RfxCas13d - T4soc_2	T4	0	RfxCas13d	soc	soc_CDS_2	10
C11	BA2164	pBA692_CasRX_T4_soc_CDS_2	RfxCas13d - T4soc_2	T4	0	RfxCas13d	soc	soc_CDS_2	10
C12	BA2164	pBA692_CasRX_T4_soc_CDS_2	RfxCas13d - T4soc_2	T4	0	RfxCas13d	soc	soc_CDS_2	10
D1	BA2092	pBA620_LbuCas13a_RFP_CDS_1	LbuCas13a - RFP	NA	0	LbuCas13a	RFP	RFP_CDS_1	100
D2	BA2092	pBA620_LbuCas13a_RFP_CDS_1	LbuCas13a - RFP	NA	0	LbuCas13a	RFP	RFP_CDS_1	100
D3	BA2092	pBA620_LbuCas13a_RFP_CDS_1	LbuCas13a - RFP	NA	0	LbuCas13a	RFP	RFP_CDS_1	100
D4	BA2087	pBA615_LbuCas13a_A12_RFP_CDS_1	eLbuCas13a - RFP	NA	0	eLbuCas13a	RFP	RFP_CDS_1	100
D5	BA2087	pBA615_LbuCas13a_A12_RFP_CDS_1	eLbuCas13a - RFP	NA	0	eLbuCas13a	RFP	RFP_CDS_1	100
D6	BA2087	pBA615_LbuCas13a_A12_RFP_CDS_1	eLbuCas13a - RFP	NA	0	eLbuCas13a	RFP	RFP_CDS_1	100
D7	BA2102	pBA630_CasRX_RFP_CDS_1	RfxCas13d - RFP	NA	0	RfxCas13d	RFP	RFP_CDS_1	100
D8	BA2102	pBA630_CasRX_RFP_CDS_1	RfxCas13d - RFP	NA	0	RfxCas13d	RFP	RFP_CDS_1	100
D9	BA2102	pBA630_CasRX_RFP_CDS_1	RfxCas13d - RFP	NA	0	RfxCas13d	RFP	RFP_CDS_1	100
D10	BA2164	pBA692_CasRX_T4_soc_CDS_2	RfxCas13d - T4soc_2	T4	0	RfxCas13d	soc	soc_CDS_2	100
D11	BA2164	pBA692_CasRX_T4_soc_CDS_2	RfxCas13d - T4soc_2	T4	0	RfxCas13d	soc	soc_CDS_2	100
D12	BA2164	pBA692_CasRX_T4_soc_CDS_2	RfxCas13d - T4soc_2	T4	0	RfxCas13d	soc	soc_CDS_2	100
E1	BA2588	pBA1043_LbuCas13a_EdH4_004_CDS_13a_2	LbuCas13a - EdH4gp4_2	EdH4	0	LbuCas13a	gp004	EdH4_004_CDS_13a_2	0
E2	BA2588	pBA1043_LbuCas13a_EdH4_004_CDS_13a_2	LbuCas13a - EdH4gp4_2	EdH4	0	LbuCas13a	gp004	EdH4_004_CDS_13a_2	0
E3	BA2588	pBA1043_LbuCas13a_EdH4_004_CDS_13a_2	LbuCas13a - EdH4gp4_2	EdH4	0	LbuCas13a	gp004	EdH4_004_CDS_13a_2	0
E4	BA2147	pBA675_LbuCas13a_T5_pol_CDS_1	LbuCas13a - T5pol_1	T5	0	LbuCas13a	pol	T5_pol_CDS_1	0
E5	BA2147	pBA675_LbuCas13a_T5_pol_CDS_1	LbuCas13a - T5pol_1	T5	0	LbuCas13a	pol	T5_pol_CDS_1	0
E6	BA2147	pBA675_LbuCas13a_T5_pol_CDS_1	LbuCas13a - T5pol_1	T5	0	LbuCas13a	pol	T5_pol_CDS_1	0
E7	BA2153	pBA681_LbuCas13a_A12_T5_pol_CDS_1	eLbuCas13a - T5pol_1	T5	0	eLbuCas13a	pol	T5_pol_CDS_1	0
E8	BA2153	pBA681_LbuCas13a_A12_T5_pol_CDS_1	eLbuCas13a - T5pol_1	T5	0	eLbuCas13a	pol	T5_pol_CDS_1	0
E9	BA2153	pBA681_LbuCas13a_A12_T5_pol_CDS_1	eLbuCas13a - T5pol_1	T5	0	eLbuCas13a	pol	T5_pol_CDS_1	0
E10	BA2146	pBA674_LbuCas13a_T4_soc_CDS_2	LbuCas13a - T4soc_2	T4	0	LbuCas13a	soc	soc_CDS_2	0
E11	BA2146	pBA674_LbuCas13a_T4_soc_CDS_2	LbuCas13a - T4soc_2	T4	0	LbuCas13a	soc	soc_CDS_2	0
E12	BA2146	pBA674_LbuCas13a_T4_soc_CDS_2	LbuCas13a - T4soc_2	T4	0	LbuCas13a	soc	soc_CDS_2	0
F1	BA2588	pBA1043_LbuCas13a_EdH4_004_CDS_13a_2	LbuCas13a - EdH4gp4_2	EdH4	0	LbuCas13a	gp004	EdH4_004_CDS_13a_2	1
F2	BA2588	pBA1043_LbuCas13a_EdH4_004_CDS_13a_2	LbuCas13a - EdH4gp4_2	EdH4	0	LbuCas13a	gp004	EdH4_004_CDS_13a_2	1
F3	BA2588	pBA1043_LbuCas13a_EdH4_004_CDS_13a_2	LbuCas13a - EdH4gp4_2	EdH4	0	LbuCas13a	gp004	EdH4_004_CDS_13a_2	1
F4	BA2147	pBA675_LbuCas13a_T5_pol_CDS_1	LbuCas13a - T5pol_1	T5	0	LbuCas13a	pol	T5_pol_CDS_1	1
F5	BA2147	pBA675_LbuCas13a_T5_pol_CDS_1	LbuCas13a - T5pol_1	T5	0	LbuCas13a	pol	T5_pol_CDS_1	1
F6	BA2147	pBA675_LbuCas13a_T5_pol_CDS_1	LbuCas13a - T5pol_1	T5	0	LbuCas13a	pol	T5_pol_CDS_1	1
F7	BA2153	pBA681_LbuCas13a_A12_T5_pol_CDS_1	eLbuCas13a - T5pol_1	T5	0	eLbuCas13a	pol	T5_pol_CDS_1	1
F8	BA2153	pBA681_LbuCas13a_A12_T5_pol_CDS_1	eLbuCas13a - T5pol_1	T5	0	eLbuCas13a	pol	T5_pol_CDS_1	1
F9	BA2153	pBA681_LbuCas13a_A12_T5_pol_CDS_1	eLbuCas13a - T5pol_1	T5	0	eLbuCas13a	pol	T5_pol_CDS_1	1
F10	BA2146	pBA674_LbuCas13a_T4_soc_CDS_2	LbuCas13a - T4soc_2	T4	0	LbuCas13a	soc	soc_CDS_2	1
F11	BA2146	pBA674_LbuCas13a_T4_soc_CDS_2	LbuCas13a - T4soc_2	T4	0	LbuCas13a	soc	soc_CDS_2	1
F12	BA2146	pBA674_LbuCas13a_T4_soc_CDS_2	LbuCas13a - T4soc_2	T4	0	LbuCas13a	soc	soc_CDS_2	1
G1	BA2588	pBA1043_LbuCas13a_EdH4_004_CDS_13a_2	LbuCas13a - EdH4gp4_2	EdH4	0	LbuCas13a	gp004	EdH4_004_CDS_13a_2	10
G2	BA2588	pBA1043_LbuCas13a_EdH4_004_CDS_13a_2	LbuCas13a - EdH4gp4_2	EdH4	0	LbuCas13a	gp004	EdH4_004_CDS_13a_2	10
G3	BA2588	pBA1043_LbuCas13a_EdH4_004_CDS_13a_2	LbuCas13a - EdH4gp4_2	EdH4	0	LbuCas13a	gp004	EdH4_004_CDS_13a_2	10
G4	BA2147	pBA675_LbuCas13a_T5_pol_CDS_1	LbuCas13a - T5pol_1	T5	0	LbuCas13a	pol	T5_pol_CDS_1	10
G5	BA2147	pBA675_LbuCas13a_T5_pol_CDS_1	LbuCas13a - T5pol_1	T5	0	LbuCas13a	pol	T5_pol_CDS_1	10
G6	BA2147	pBA675_LbuCas13a_T5_pol_CDS_1	LbuCas13a - T5pol_1	T5	0	LbuCas13a	pol	T5_pol_CDS_1	10
G7	BA2153	pBA681_LbuCas13a_A12_T5_pol_CDS_1	eLbuCas13a - T5pol_1	T5	0	eLbuCas13a	pol	T5_pol_CDS_1	10
G8	BA2153	pBA681_LbuCas13a_A12_T5_pol_CDS_1	eLbuCas13a - T5pol_1	T5	0	eLbuCas13a	pol	T5_pol_CDS_1	10
G9	BA2153	pBA681_LbuCas13a_A12_T5_pol_CDS_1	eLbuCas13a - T5pol_1	T5	0	eLbuCas13a	pol	T5_pol_CDS_1	10
G10	BA2146	pBA674_LbuCas13a_T4_soc_CDS_2	LbuCas13a - T4soc_2	T4	0	LbuCas13a	soc	soc_CDS_2	10
G11	BA2146	pBA674_LbuCas13a_T4_soc_CDS_2	LbuCas13a - T4soc_2	T4	0	LbuCas13a	soc	soc_CDS_2	10
G12	BA2146	pBA674_LbuCas13a_T4_soc_CDS_2	LbuCas13a - T4soc_2	T4	0	LbuCas13a	soc	soc_CDS_2	10
H1	BA2588	pBA1043_LbuCas13a_EdH4_004_CDS_13a_2	LbuCas13a - EdH4gp4_2	EdH4	0	LbuCas13a	gp004	EdH4_004_CDS_13a_2	100
H2	BA2588	pBA1043_LbuCas13a_EdH4_004_CDS_13a_2	LbuCas13a - EdH4gp4_2	EdH4	0	LbuCas13a	gp004	EdH4_004_CDS_13a_2	100
H3	BA2588	pBA1043_LbuCas13a_EdH4_004_CDS_13a_2	LbuCas13a - EdH4gp4_2	EdH4	0	LbuCas13a	gp004	EdH4_004_CDS_13a_2	100
H4	BA2147	pBA675_LbuCas13a_T5_pol_CDS_1	LbuCas13a - T5pol_1	T5	0	LbuCas13a	pol	T5_pol_CDS_1	100
H5	BA2147	pBA675_LbuCas13a_T5_pol_CDS_1	LbuCas13a - T5pol_1	T5	0	LbuCas13a	pol	T5_pol_CDS_1	100
H6	BA2147	pBA675_LbuCas13a_T5_pol_CDS_1	LbuCas13a - T5pol_1	T5	0	LbuCas13a	pol	T5_pol_CDS_1	100
H7	BA2153	pBA681_LbuCas13a_A12_T5_pol_CDS_1	eLbuCas13a - T5pol_1	T5	0	eLbuCas13a	pol	T5_pol_CDS_1	100
H8	BA2153	pBA681_LbuCas13a_A12_T5_pol_CDS_1	eLbuCas13a - T5pol_1	T5	0	eLbuCas13a	pol	T5_pol_CDS_1	100
H9	BA2153	pBA681_LbuCas13a_A12_T5_pol_CDS_1	eLbuCas13a - T5pol_1	T5	0	eLbuCas13a	pol	T5_pol_CDS_1	100
H10	BA2146	pBA674_LbuCas13a_T4_soc_CDS_2	LbuCas13a - T4soc_2	T4	0	LbuCas13a	soc	soc_CDS_2	100
H11	BA2146	pBA674_LbuCas13a_T4_soc_CDS_2	LbuCas13a - T4soc_2	T4	0	LbuCas13a	soc	soc_CDS_2	100
H12	BA2146	pBA674_LbuCas13a_T4_soc_CDS_2	LbuCas13a - T4soc_2	T4	0	LbuCas13a	soc	soc_CDS_2	100

## Sheet: od600
Time	A1	A2	A3	A4	A5	A6	A7	A8	A9	A10	A11	A12	B1	B2	B3	B4	B5	B6	B7	B8	B9	B10	B11	B12	C1	C2	C3	C4	C5	C6	C7	C8	C9	C10	C11	C12	D1	D2	D3	D4	D5	D6	D7	D8	D9	D10	D11	D12	E1
0.0805556	0.138	0.133	0.12	0.126	0.131	0.129	0.126	0.126	0.129	0.122	0.122	0.123	0.134	0.13	0.119	0.125	0.128	0.131	0.126	0.129	0.13	0.126	0.127	0.119	0.135	0.137	0.12	0.126	0.127	0.13	0.125	0.131	0.131	0.126	0.127	0.123	0.145	0.134	0.123	0.127	0.132	0.13	0.124	0.13	0.132	0.127	0.124	0.125	0.135
0.163889	0.135	0.133	0.121	0.126	0.132	0.127	0.126	0.126	0.128	0.124	0.122	0.122	0.134	0.13	0.12	0.127	0.128	0.133	0.126	0.13	0.131	0.126	0.13	0.118	0.137	0.139	0.12	0.127	0.126	0.129	0.125	0.132	0.131	0.128	0.128	0.123	0.136	0.135	0.122	0.128	0.133	0.13	0.123	0.131	0.132	0.127	0.124	0.125	0.131
0.247222	0.136	0.133	0.12	0.126	0.131	0.126	0.126	0.125	0.128	0.123	0.122	0.122	0.133	0.13	0.119	0.127	0.128	0.131	0.126	0.13	0.131	0.126	0.13	0.12	0.137	0.141	0.12	0.126	0.126	0.128	0.125	0.132	0.132	0.127	0.129	0.124	0.136	0.136	0.122	0.127	0.131	0.129	0.123	0.132	0.132	0.127	0.125	0.125	0.129
0.330556	0.136	0.133	0.12	0.125	0.131	0.126	0.126	0.126	0.129	0.122	0.122	0.122	0.134	0.13	0.119	0.125	0.127	0.131	0.127	0.13	0.131	0.126	0.129	0.12	0.137	0.14	0.12	0.126	0.126	0.128	0.126	0.133	0.133	0.127	0.129	0.124	0.135	0.135	0.122	0.127	0.131	0.129	0.123	0.131	0.132	0.127	0.125	0.125	0.13
0.413889	0.135	0.133	0.12	0.125	0.13	0.126	0.127	0.126	0.129	0.123	0.123	0.123	0.133	0.13	0.119	0.126	0.127	0.132	0.127	0.131	0.132	0.127	0.131	0.12	0.137	0.141	0.121	0.127	0.125	0.129	0.126	0.133	0.133	0.129	0.13	0.124	0.135	0.135	0.122	0.127	0.131	0.13	0.124	0.131	0.132	0.129	0.126	0.126	0.129
0.497222	0.136	0.133	0.121	0.126	0.131	0.127	0.128	0.127	0.129	0.123	0.123	0.124	0.134	0.13	0.12	0.126	0.128	0.132	0.128	0.131	0.132	0.127	0.13	0.121	0.137	0.141	0.121	0.127	0.126	0.133	0.127	0.134	0.134	0.129	0.13	0.125	0.135	0.136	0.122	0.128	0.131	0.13	0.124	0.132	0.133	0.129	0.126	0.126	0.129
0.580556	0.136	0.134	0.122	0.127	0.131	0.128	0.128	0.128	0.129	0.123	0.124	0.124	0.136	0.131	0.12	0.127	0.128	0.133	0.129	0.132	0.133	0.128	0.131	0.121	0.138	0.142	0.121	0.128	0.126	0.129	0.127	0.134	0.134	0.129	0.131	0.125	0.137	0.136	0.122	0.128	0.131	0.131	0.125	0.133	0.133	0.129	0.126	0.127	0.13
0.663889	0.138	0.135	0.122	0.129	0.132	0.129	0.129	0.129	0.13	0.124	0.125	0.125	0.136	0.132	0.121	0.129	0.129	0.134	0.129	0.134	0.133	0.128	0.132	0.122	0.139	0.143	0.121	0.13	0.126	0.131	0.128	0.137	0.135	0.13	0.132	0.126	0.137	0.138	0.122	0.13	0.132	0.131	0.125	0.133	0.134	0.129	0.127	0.127	0.13
0.747222	0.14	0.137	0.123	0.132	0.135	0.131	0.129	0.13	0.131	0.125	0.125	0.125	0.137	0.133	0.121	0.132	0.131	0.135	0.13	0.135	0.134	0.13	0.132	0.123	0.141	0.144	0.123	0.133	0.128	0.133	0.129	0.138	0.136	0.131	0.133	0.127	0.139	0.138	0.123	0.132	0.134	0.133	0.127	0.133	0.134	0.13	0.128	0.127	0.131
0.830556	0.143	0.14	0.124	0.135	0.137	0.133	0.131	0.132	0.132	0.127	0.126	0.126	0.14	0.136	0.122	0.135	0.133	0.138	0.131	0.137	0.135	0.131	0.133	0.123	0.143	0.146	0.124	0.136	0.13	0.135	0.13	0.139	0.137	0.131	0.132	0.126	0.141	0.141	0.124	0.136	0.136	0.135	0.126	0.133	0.135	0.13	0.128	0.128	0.131
0.913889	0.147	0.142	0.127	0.14	0.14	0.135	0.131	0.134	0.133	0.128	0.127	0.126	0.143	0.138	0.123	0.139	0.136	0.141	0.132	0.14	0.136	0.132	0.136	0.124	0.147	0.149	0.125	0.139	0.133	0.138	0.13	0.141	0.138	0.133	0.134	0.127	0.144	0.143	0.126	0.139	0.139	0.138	0.127	0.134	0.135	0.13	0.128	0.128	0.132
0.997222	0.151	0.147	0.129	0.144	0.145	0.138	0.133	0.138	0.135	0.129	0.129	0.126	0.147	0.142	0.126	0.144	0.139	0.144	0.133	0.142	0.137	0.134	0.137	0.125	0.15	0.154	0.127	0.145	0.138	0.141	0.131	0.143	0.138	0.134	0.134	0.128	0.148	0.146	0.128	0.143	0.143	0.142	0.128	0.135	0.135	0.131	0.129	0.128	0.134
1.08056	0.157	0.152	0.132	0.15	0.151	0.142	0.134	0.14	0.137	0.131	0.13	0.128	0.152	0.145	0.128	0.15	0.144	0.148	0.134	0.145	0.14	0.136	0.14	0.126	0.155	0.159	0.129	0.15	0.141	0.145	0.132	0.145	0.14	0.134	0.134	0.128	0.153	0.151	0.13	0.149	0.148	0.146	0.128	0.136	0.137	0.131	0.128	0.128	0.136
1.16389	0.162	0.158	0.135	0.156	0.157	0.147	0.137	0.144	0.139	0.134	0.132	0.129	0.157	0.151	0.131	0.155	0.149	0.154	0.136	0.15	0.143	0.138	0.141	0.127	0.161	0.164	0.132	0.156	0.146	0.15	0.133	0.147	0.142	0.135	0.135	0.129	0.158	0.156	0.131	0.154	0.153	0.151	0.129	0.136	0.137	0.132	0.136	0.128	0.137
1.24722	0.169	0.165	0.139	0.163	0.165	0.154	0.139	0.149	0.142	0.136	0.135	0.13	0.163	0.157	0.134	0.161	0.156	0.161	0.138	0.153	0.145	0.141	0.143	0.129	0.168	0.171	0.135	0.162	0.152	0.158	0.134	0.149	0.143	0.136	0.136	0.129	0.164	0.161	0.135	0.161	0.159	0.157	0.13	0.137	0.139	0.132	0.13	0.129	0.14
1.33056	0.176	0.172	0.143	0.169	0.173	0.16	0.141	0.152	0.145	0.138	0.136	0.131	0.169	0.163	0.139	0.166	0.163	0.167	0.141	0.158	0.149	0.143	0.145	0.13	0.175	0.178	0.138	0.168	0.158	0.162	0.135	0.15	0.144	0.136	0.136	0.129	0.169	0.167	0.136	0.165	0.165	0.163	0.131	0.138	0.14	0.133	0.131	0.129	0.142
1.41389	0.184	0.181	0.148	0.176	0.18	0.167	0.144	0.156	0.148	0.141	0.138	0.132	0.176	0.17	0.142	0.173	0.169	0.174	0.148	0.163	0.153	0.146	0.146	0.131	0.182	0.188	0.141	0.174	0.164	0.169	0.136	0.152	0.146	0.136	0.136	0.13	0.176	0.173	0.14	0.171	0.172	0.17	0.131	0.138	0.141	0.134	0.13	0.129	0.146
1.49722	0.191	0.188	0.152	0.182	0.187	0.175	0.147	0.161	0.153	0.144	0.14	0.134	0.183	0.177	0.146	0.179	0.175	0.182	0.147	0.166	0.157	0.149	0.149	0.133	0.189	0.196	0.145	0.18	0.172	0.176	0.137	0.153	0.147	0.138	0.137	0.13	0.183	0.18	0.143	0.178	0.178	0.177	0.132	0.139	0.142	0.134	0.131	0.13	0.148
1.58056	0.199	0.196	0.159	0.191	0.195	0.183	0.151	0.167	0.157	0.147	0.142	0.135	0.195	0.184	0.151	0.188	0.183	0.191	0.151	0.172	0.161	0.152	0.152	0.134	0.197	0.203	0.149	0.187	0.178	0.182	0.138	0.155	0.148	0.137	0.137	0.131	0.19	0.187	0.147	0.183	0.185	0.184	0.133	0.139	0.143	0.134	0.131	0.129	0.152
1.66389	0.208	0.204	0.163	0.2	0.203	0.19	0.156	0.172	0.162	0.15	0.145	0.137	0.199	0.191	0.155	0.196	0.19	0.197	0.154	0.178	0.166	0.155	0.156	0.136	0.204	0.214	0.153	0.193	0.183	0.189	0.139	0.155	0.15	0.138	0.137	0.131	0.197	0.194	0.151	0.189	0.192	0.191	0.144	0.139	0.144	0.134	0.131	0.13	0.157
1.74722	0.217	0.214	0.17	0.21	0.213	0.198	0.16	0.177	0.166	0.153	0.147	0.138	0.205	0.199	0.161	0.205	0.199	0.206	0.159	0.183	0.172	0.159	0.157	0.137	0.213	0.224	0.158	0.2	0.191	0.196	0.14	0.157	0.153	0.138	0.138	0.132	0.204	0.201	0.154	0.197	0.198	0.199	0.135	0.14	0.145	0.135	0.131	0.131	0.161
1.83056	0.224	0.224	0.177	0.221	0.225	0.209	0.166	0.184	0.172	0.157	0.15	0.139	0.223	0.208	0.166	0.216	0.208	0.218	0.164	0.192	0.179	0.163	0.16	0.139	0.221	0.232	0.163	0.209	0.199	0.206	0.141	0.159	0.157	0.139	0.138	0.131	0.212	0.209	0.163	0.204	0.207	0.207	0.136	0.14	0.146	0.135	0.132	0.13	0.166
1.91389	0.231	0.23	0.184	0.228	0.232	0.219	0.171	0.192	0.178	0.161	0.153	0.142	0.224	0.219	0.172	0.224	0.218	0.226	0.17	0.2	0.186	0.166	0.163	0.141	0.231	0.249	0.168	0.217	0.206	0.212	0.142	0.158	0.157	0.139	0.139	0.131	0.22	0.217	0.165	0.211	0.215	0.216	0.136	0.14	0.147	0.135	0.132	0.131	0.172
1.99722	0.24	0.238	0.194	0.237	0.241	0.229	0.178	0.201	0.185	0.164	0.156	0.143	0.232	0.227	0.179	0.231	0.226	0.236	0.176	0.21	0.193	0.17	0.167	0.143	0.238	0.253	0.174	0.224	0.217	0.22	0.142	0.165	0.158	0.14	0.139	0.132	0.23	0.226	0.169	0.22	0.224	0.224	0.136	0.141	0.147	0.136	0.133	0.131	0.178
2.08056	0.25	0.249	0.204	0.251	0.251	0.24	0.186	0.213	0.194	0.169	0.16	0.145	0.242	0.236	0.188	0.242	0.235	0.249	0.184	0.221	0.203	0.176	0.171	0.145	0.246	0.26	0.179	0.231	0.221	0.229	0.144	0.167	0.164	0.14	0.14	0.132	0.238	0.235	0.174	0.227	0.232	0.232	0.138	0.141	0.148	0.136	0.133	0.132	0.185
2.16389	0.262	0.263	0.216	0.263	0.262	0.253	0.195	0.223	0.203	0.174	0.164	0.147	0.249	0.244	0.197	0.254	0.244	0.261	0.192	0.23	0.211	0.183	0.178	0.148	0.254	0.267	0.187	0.24	0.228	0.238	0.145	0.164	0.162	0.141	0.14	0.133	0.244	0.24	0.18	0.234	0.237	0.241	0.138	0.141	0.149	0.136	0.133	0.132	0.193
2.24722	0.276	0.275	0.223	0.276	0.275	0.265	0.204	0.231	0.213	0.181	0.168	0.149	0.271	0.254	0.205	0.268	0.255	0.275	0.201	0.238	0.223	0.187	0.18	0.15	0.261	0.276	0.194	0.247	0.235	0.246	0.145	0.168	0.163	0.141	0.14	0.133	0.251	0.248	0.188	0.241	0.244	0.251	0.138	0.143	0.149	0.136	0.133	0.131	0.201
2.33056	0.292	0.294	0.232	0.294	0.289	0.28	0.215	0.24	0.224	0.185	0.173	0.152	0.271	0.266	0.216	0.283	0.268	0.29	0.211	0.249	0.233	0.195	0.186	0.153	0.27	0.285	0.201	0.257	0.244	0.256	0.146	0.172	0.164	0.141	0.141	0.134	0.259	0.254	0.193	0.251	0.253	0.262	0.139	0.144	0.151	0.136	0.134	0.132	0.211
2.41389	0.311	0.311	0.243	0.313	0.308	0.297	0.228	0.252	0.234	0.194	0.179	0.155	0.287	0.279	0.224	0.301	0.283	0.308	0.225	0.261	0.241	0.203	0.192	0.156	0.28	0.295	0.211	0.268	0.253	0.269	0.146	0.172	0.166	0.142	0.141	0.134	0.267	0.262	0.201	0.259	0.263	0.272	0.139	0.143	0.152	0.136	0.133	0.132	0.221
2.49722	0.329	0.332	0.255	0.333	0.328	0.317	0.242	0.265	0.241	0.202	0.185	0.158	0.302	0.294	0.232	0.32	0.3	0.328	0.237	0.273	0.248	0.212	0.2	0.16	0.29	0.308	0.218	0.279	0.263	0.28	0.147	0.17	0.167	0.142	0.141	0.134	0.276	0.271	0.214	0.268	0.272	0.282	0.14	0.143	0.152	0.137	0.133	0.132	0.229
2.58056	0.35	0.353	0.266	0.354	0.348	0.333	0.255	0.277	0.25	0.209	0.191	0.161	0.318	0.311	0.242	0.34	0.319	0.349	0.25	0.287	0.259	0.217	0.207	0.163	0.302	0.326	0.23	0.29	0.273	0.292	0.148	0.171	0.167	0.142	0.143	0.135	0.285	0.28	0.216	0.277	0.282	0.294	0.14	0.144	0.152	0.136	0.134	0.132	0.236
2.66389	0.369	0.376	0.28	0.378	0.37	0.356	0.27	0.293	0.26	0.217	0.198	0.166	0.338	0.331	0.252	0.363	0.34	0.373	0.266	0.304	0.272	0.224	0.214	0.167	0.315	0.34	0.232	0.303	0.285	0.307	0.149	0.174	0.166	0.143	0.143	0.135	0.296	0.291	0.226	0.288	0.295	0.308	0.141	0.144	0.152	0.137	0.134	0.133	0.244
2.74722	0.386	0.394	0.297	0.403	0.396	0.379	0.287	0.309	0.273	0.218	0.205	0.17	0.358	0.35	0.264	0.388	0.362	0.398	0.284	0.32	0.285	0.233	0.22	0.173	0.329	0.35	0.241	0.318	0.299	0.321	0.149	0.175	0.167	0.144	0.142	0.135	0.309	0.302	0.228	0.3	0.308	0.323	0.141	0.145	0.154	0.137	0.134	0.133	0.254
2.83056	0.401	0.412	0.316	0.424	0.422	0.407	0.304	0.329	0.288	0.226	0.213	0.174	0.382	0.374	0.278	0.41	0.389	0.422	0.299	0.342	0.302	0.243	0.228	0.179	0.344	0.372	0.25	0.334	0.312	0.337	0.15	0.175	0.168	0.144	0.143	0.136	0.321	0.314	0.24	0.312	0.322	0.337	0.142	0.144	0.153	0.137	0.134	0.133	0.265
2.91389	0.419	0.427	0.335	0.443	0.441	0.43	0.317	0.349	0.307	0.234	0.218	0.179	0.399	0.393	0.292	0.429	0.411	0.443	0.314	0.363	0.321	0.252	0.235	0.185	0.36	0.384	0.259	0.346	0.326	0.353	0.151	0.173	0.172	0.144	0.145	0.136	0.334	0.328	0.246	0.325	0.337	0.355	0.142	0.145	0.154	0.138	0.135	0.132	0.278
2.99722	0.435	0.448	0.357	0.466	0.46	0.45	0.332	0.371	0.325	0.244	0.226	0.185	0.416	0.412	0.309	0.451	0.43	0.46	0.327	0.387	0.342	0.263	0.246	0.191	0.376	0.402	0.269	0.363	0.344	0.366	0.151	0.176	0.172	0.145	0.145	0.137	0.35	0.342	0.252	0.339	0.352	0.371	0.143	0.145	0.155	0.138	0.135	0.133	0.292
3.08056	0.448	0.463	0.38	0.482	0.482	0.469	0.349	0.396	0.347	0.255	0.235	0.192	0.435	0.431	0.328	0.471	0.451	0.483	0.346	0.411	0.364	0.276	0.254	0.198	0.392	0.417	0.279	0.377	0.361	0.38	0.153	0.179	0.174	0.146	0.146	0.138	0.365	0.357	0.262	0.351	0.367	0.385	0.143	0.146	0.155	0.139	0.134	0.133	0.307
3.16389	0.461	0.478	0.403	0.497	0.497	0.487	0.37	0.417	0.369	0.267	0.245	0.198	0.454	0.45	0.347	0.486	0.472	0.495	0.365	0.429	0.389	0.289	0.264	0.205	0.404	0.43	0.29	0.385	0.368	0.391	0.153	0.179	0.172	0.147	0.147	0.139	0.379	0.371	0.274	0.365	0.379	0.399	0.143	0.145	0.155	0.138	0.135	0.134	0.325
3.24722	0.476	0.495	0.422	0.514	0.513	0.502	0.393	0.436	0.395	0.28	0.254	0.204	0.479	0.472	0.367	0.502	0.487	0.51	0.39	0.447	0.412	0.304	0.274	0.213	0.415	0.443	0.301	0.395	0.382	0.404	0.154	0.181	0.178	0.148	0.148	0.14	0.391	0.383	0.284	0.375	0.389	0.412	0.144	0.144	0.155	0.138	0.135	0.134	0.343
3.33056	0.49	0.511	0.441	0.532	0.527	0.515	0.419	0.455	0.416	0.294	0.264	0.213	0.494	0.49	0.386	0.517	0.5	0.527	0.416	0.468	0.432	0.32	0.287	0.22	0.427	0.453	0.313	0.409	0.39	0.419	0.155	0.181	0.174	0.149	0.148	0.141	0.4	0.395	0.289	0.383	0.399	0.426	0.144	0.146	0.156	0.139	0.136	0.134	0.362
3.41389	0.507	0.53	0.461	0.549	0.546	0.535	0.449	0.475	0.434	0.31	0.277	0.221	0.51	0.506	0.406	0.536	0.517	0.547	0.445	0.486	0.449	0.339	0.302	0.227	0.441	0.465	0.327	0.423	0.403	0.434	0.157	0.183	0.176	0.15	0.149	0.142	0.413	0.406	0.305	0.393	0.411	0.44	0.144	0.147	0.155	0.139	0.136	0.134	0.383
3.49722	0.522	0.546	0.475	0.569	0.563	0.55	0.474	0.491	0.452	0.327	0.288	0.228	0.525	0.521	0.422	0.555	0.534	0.564	0.47	0.502	0.469	0.356	0.315	0.234	0.453	0.481	0.34	0.436	0.415	0.445	0.157	0.183	0.179	0.151	0.151	0.143	0.422	0.416	0.315	0.403	0.424	0.457	0.144	0.145	0.156	0.139	0.137	0.134	0.404
3.58056	0.54	0.562	0.491	0.59	0.582	0.57	0.5	0.507	0.473	0.344	0.304	0.235	0.544	0.538	0.443	0.576	0.553	0.583	0.492	0.516	0.49	0.376	0.334	0.245	0.468	0.495	0.356	0.449	0.432	0.458	0.158	0.184	0.181	0.153	0.152	0.144	0.435	0.428	0.325	0.415	0.44	0.474	0.145	0.147	0.157	0.14	0.137	0.135	0.422
3.66389	0.557	0.583	0.508	0.61	0.604	0.589	0.526	0.522	0.493	0.364	0.32	0.243	0.564	0.557	0.465	0.597	0.575	0.604	0.52	0.533	0.507	0.392	0.352	0.254	0.484	0.513	0.37	0.462	0.444	0.47	0.159	0.187	0.183	0.153	0.154	0.145	0.448	0.441	0.34	0.43	0.455	0.487	0.145	0.148	0.157	0.14	0.137	0.135	0.435
3.74722	0.57	0.598	0.524	0.629	0.624	0.607	0.546	0.539	0.51	0.378	0.336	0.252	0.581	0.575	0.48	0.617	0.591	0.618	0.539	0.552	0.523	0.403	0.368	0.265	0.499	0.526	0.378	0.472	0.453	0.48	0.16	0.189	0.187	0.156	0.155	0.147	0.461	0.452	0.348	0.443	0.466	0.498	0.145	0.15	0.157	0.14	0.137	0.135	0.449
3.83056	0.586	0.615	0.545	0.651	0.643	0.627	0.565	0.56	0.528	0.394	0.354	0.264	0.601	0.593	0.498	0.635	0.61	0.639	0.557	0.573	0.544	0.42	0.384	0.277	0.513	0.537	0.39	0.481	0.464	0.491	0.161	0.189	0.187	0.157	0.157	0.148	0.477	0.468	0.363	0.455	0.478	0.511	0.145	0.147	0.157	0.14	0.137	0.135	0.464
3.91389	0.6	0.63	0.567	0.667	0.658	0.644	0.583	0.579	0.546	0.406	0.372	0.273	0.616	0.61	0.513	0.653	0.629	0.656	0.577	0.591	0.56	0.435	0.397	0.289	0.525	0.551	0.402	0.493	0.473	0.502	0.162	0.19	0.189	0.159	0.159	0.15	0.492	0.482	0.374	0.465	0.488	0.521	0.148	0.15	0.157	0.14	0.138	0.136	0.483
3.99722	0.615	0.645	0.584	0.685	0.675	0.662	0.605	0.598	0.565	0.419	0.387	0.285	0.632	0.625	0.53	0.67	0.646	0.674	0.595	0.61	0.579	0.451	0.409	0.303	0.535	0.562	0.41	0.503	0.482	0.513	0.163	0.194	0.189	0.161	0.161	0.151	0.504	0.495	0.379	0.473	0.497	0.533	0.146	0.151	0.158	0.14	0.137	0.135	0.501
4.08056	0.628	0.661	0.606	0.702	0.692	0.68	0.626	0.619	0.584	0.437	0.398	0.298	0.648	0.64	0.546	0.686	0.662	0.691	0.618	0.629	0.6	0.465	0.424	0.318	0.546	0.57	0.421	0.512	0.492	0.523	0.164	0.198	0.193	0.163	0.163	0.154	0.516	0.508	0.39	0.497	0.506	0.544	0.146	0.149	0.158	0.141	0.139	0.136	0.516
4.16389	0.641	0.676	0.624	0.72	0.708	0.699	0.646	0.638	0.603	0.452	0.408	0.312	0.662	0.654	0.561	0.704	0.678	0.708	0.639	0.648	0.617	0.477	0.439	0.334	0.558	0.574	0.432	0.512	0.501	0.531	0.166	0.196	0.194	0.165	0.166	0.155	0.526	0.519	0.396	0.492	0.517	0.554	0.146	0.148	0.159	0.141	0.138	0.136	0.534
4.24722	0.657	0.694	0.645	0.74	0.726	0.719	0.669	0.66	0.624	0.468	0.424	0.328	0.679	0.67	0.586	0.721	0.696	0.729	0.661	0.669	0.637	0.494	0.455	0.35	0.57	0.591	0.446	0.531	0.511	0.543	0.168	0.2	0.199	0.168	0.169	0.159	0.539	0.532	0.411	0.502	0.527	0.566	0.147	0.149	0.159	0.144	0.14	0.137	0.551
4.33056	0.673	0.709	0.661	0.757	0.744	0.735	0.691	0.678	0.643	0.481	0.438	0.342	0.694	0.684	0.598	0.739	0.713	0.746	0.682	0.686	0.657	0.504	0.467	0.365	0.578	0.595	0.468	0.535	0.524	0.553	0.169	0.203	0.201	0.17	0.172	0.161	0.549	0.54	0.421	0.511	0.534	0.574	0.146	0.15	0.159	0.143	0.14	0.138	0.57
4.41389	0.689	0.725	0.678	0.776	0.76	0.763	0.712	0.696	0.663	0.496	0.454	0.358	0.71	0.697	0.616	0.755	0.729	0.767	0.704	0.703	0.676	0.52	0.481	0.377	0.586	0.599	0.474	0.547	0.523	0.566	0.171	0.207	0.204	0.174	0.174	0.165	0.56	0.55	0.433	0.519	0.542	0.584	0.146	0.154	0.159	0.143	0.14	0.138	0.589
4.49722	0.704	0.742	0.693	0.793	0.775	0.774	0.732	0.713	0.682	0.508	0.467	0.372	0.724	0.712	0.63	0.772	0.746	0.785	0.726	0.72	0.694	0.534	0.495	0.387	0.594	0.607	0.486	0.55	0.531	0.571	0.173	0.207	0.207	0.177	0.177	0.167	0.566	0.559	0.443	0.529	0.551	0.593	0.148	0.15	0.16	0.144	0.141	0.14	0.608
4.58056	0.72	0.761	0.711	0.814	0.794	0.794	0.755	0.731	0.701	0.525	0.481	0.384	0.741	0.726	0.661	0.791	0.765	0.802	0.748	0.738	0.712	0.548	0.509	0.398	0.602	0.612	0.499	0.562	0.538	0.58	0.176	0.21	0.21	0.181	0.181	0.171	0.575	0.567	0.46	0.537	0.559	0.601	0.148	0.15	0.16	0.145	0.141	0.139	0.626
4.66389	0.739	0.779	0.729	0.833	0.813	0.814	0.776	0.748	0.718	0.539	0.496	0.396	0.755	0.744	0.677	0.81	0.783	0.82	0.767	0.756	0.73	0.564	0.523	0.412	0.609	0.62	0.515	0.568	0.549	0.59	0.179	0.214	0.213	0.184	0.186	0.174	0.586	0.575	0.472	0.546	0.568	0.611	0.148	0.151	0.161	0.145	0.143	0.141	0.646
4.74722	0.752	0.794	0.744	0.852	0.832	0.831	0.794	0.766	0.736	0.554	0.508	0.405	0.782	0.757	0.677	0.827	0.803	0.835	0.787	0.774	0.747	0.577	0.535	0.425	0.617	0.627	0.53	0.579	0.556	0.598	0.18	0.215	0.215	0.188	0.188	0.178	0.591	0.581	0.483	0.553	0.576	0.619	0.148	0.151	0.161	0.146	0.142	0.141	0.666
4.83056	0.768	0.81	0.765	0.87	0.851	0.849	0.812	0.784	0.753	0.568	0.522	0.418	0.787	0.774	0.697	0.841	0.819	0.851	0.806	0.789	0.764	0.594	0.551	0.442	0.627	0.639	0.536	0.587	0.566	0.607	0.181	0.22	0.217	0.191	0.191	0.182	0.598	0.589	0.491	0.56	0.584	0.628	0.155	0.152	0.161	0.146	0.143	0.141	0.686
4.91389	0.783	0.825	0.783	0.887	0.868	0.866	0.831	0.801	0.772	0.584	0.537	0.435	0.805	0.789	0.707	0.858	0.837	0.867	0.824	0.808	0.782	0.61	0.568	0.459	0.633	0.643	0.547	0.598	0.575	0.615	0.188	0.22	0.219	0.194	0.195	0.185	0.604	0.596	0.505	0.569	0.592	0.636	0.148	0.154	0.161	0.148	0.146	0.142	0.706
4.99722	0.796	0.839	0.799	0.9	0.881	0.893	0.848	0.819	0.787	0.599	0.552	0.451	0.818	0.804	0.722	0.872	0.85	0.879	0.84	0.825	0.798	0.627	0.581	0.471	0.64	0.655	0.56	0.602	0.583	0.625	0.188	0.223	0.222	0.197	0.198	0.188	0.611	0.603	0.511	0.576	0.599	0.644	0.149	0.151	0.163	0.148	0.144	0.143	0.724
5.08056	0.809	0.852	0.815	0.914	0.896	0.89	0.865	0.836	0.805	0.614	0.565	0.466	0.835	0.815	0.748	0.884	0.863	0.891	0.858	0.845	0.818	0.641	0.596	0.485	0.646	0.66	0.573	0.614	0.591	0.633	0.188	0.226	0.225	0.201	0.202	0.191	0.616	0.611	0.52	0.584	0.606	0.65	0.149	0.152	0.162	0.149	0.146	0.144	0.742
5.16389	0.821	0.866	0.83	0.929	0.91	0.909	0.881	0.854	0.822	0.631	0.578	0.478	0.845	0.825	0.758	0.898	0.876	0.906	0.876	0.861	0.836	0.654	0.611	0.497	0.65	0.67	0.581	0.621	0.601	0.641	0.192	0.228	0.225	0.203	0.206	0.193	0.621	0.615	0.531	0.589	0.612	0.657	0.149	0.152	0.162	0.15	0.147	0.145	0.759
5.24722	0.834	0.877	0.848	0.942	0.924	0.921	0.898	0.871	0.84	0.647	0.595	0.494	0.859	0.836	0.771	0.91	0.889	0.918	0.894	0.878	0.855	0.673	0.628	0.511	0.658	0.67	0.589	0.633	0.607	0.651	0.195	0.231	0.228	0.207	0.21	0.197	0.627	0.62	0.541	0.598	0.62	0.665	0.166	0.153	0.162	0.151	0.147	0.146	0.778
5.33056	0.844	0.892	0.863	0.956	0.938	0.936	0.917	0.888	0.859	0.663	0.613	0.508	0.869	0.847	0.788	0.923	0.908	0.932	0.911	0.891	0.872	0.689	0.645	0.527	0.666	0.68	0.599	0.639	0.623	0.66	0.197	0.235	0.227	0.211	0.214	0.2	0.634	0.629	0.547	0.605	0.626	0.673	0.15	0.156	0.163	0.152	0.149	0.147	0.794
5.41389	0.858	0.904	0.872	0.966	0.948	0.948	0.932	0.9	0.875	0.677	0.625	0.518	0.879	0.856	0.801	0.934	0.918	0.943	0.928	0.907	0.887	0.703	0.66	0.538	0.671	0.684	0.605	0.645	0.621	0.669	0.197	0.233	0.23	0.214	0.218	0.203	0.64	0.632	0.554	0.611	0.633	0.677	0.152	0.153	0.165	0.153	0.151	0.148	0.811
5.49722	0.868	0.92	0.886	0.984	0.963	0.962	0.949	0.917	0.893	0.696	0.644	0.535	0.892	0.869	0.822	0.948	0.932	0.958	0.943	0.921	0.904	0.719	0.676	0.554	0.676	0.691	0.611	0.659	0.633	0.679	0.202	0.237	0.232	0.22	0.222	0.207	0.647	0.64	0.563	0.618	0.64	0.686	0.15	0.154	0.164	0.154	0.151	0.151	0.829
5.58056	0.882	0.93	0.897	0.996	0.973	0.973	0.963	0.929	0.906	0.711	0.659	0.547	0.902	0.878	0.836	0.958	0.944	0.97	0.959	0.933	0.916	0.731	0.693	0.569	0.703	0.696	0.619	0.668	0.636	0.687	0.205	0.24	0.235	0.223	0.228	0.211	0.651	0.644	0.567	0.623	0.646	0.706	0.152	0.157	0.165	0.156	0.153	0.152	0.846
5.66389	0.891	0.943	0.91	1.01	0.984	0.985	0.977	0.943	0.921	0.723	0.676	0.562	0.914	0.887	0.845	0.97	0.954	0.98	0.973	0.947	0.932	0.746	0.709	0.585	0.689	0.699	0.626	0.673	0.644	0.697	0.206	0.242	0.236	0.228	0.232	0.215	0.656	0.649	0.574	0.631	0.654	0.702	0.151	0.155	0.165	0.158	0.155	0.154	0.863
5.74722	0.901	0.951	0.92	1.022	0.997	0.999	0.99	0.955	0.935	0.737	0.688	0.576	0.924	0.897	0.854	0.979	0.964	0.99	0.986	0.96	0.946	0.762	0.721	0.601	0.692	0.704	0.633	0.679	0.652	0.707	0.211	0.243	0.24	0.232	0.237	0.22	0.656	0.652	0.58	0.637	0.659	0.71	0.151	0.157	0.166	0.161	0.157	0.155	0.879
5.83056	0.911	0.963	0.932	1.032	1.008	1.008	1.004	0.967	0.948	0.751	0.703	0.591	0.934	0.904	0.866	0.991	0.974	1.002	1	0.971	0.957	0.777	0.739	0.616	0.699	0.707	0.641	0.689	0.663	0.715	0.212	0.248	0.241	0.237	0.242	0.225	0.662	0.656	0.587	0.642	0.668	0.715	0.151	0.156	0.166	0.162	0.159	0.157	0.896
5.91389	0.921	0.97	0.943	1.042	1.022	1.02	1.015	0.979	0.96	0.765	0.72	0.607	0.945	0.914	0.881	1.003	0.983	1.01	1.01	0.982	0.972	0.791	0.751	0.633	0.705	0.709	0.643	0.696	0.667	0.724	0.214	0.249	0.244	0.243	0.247	0.23	0.673	0.659	0.59	0.648	0.671	0.723	0.151	0.158	0.166	0.164	0.161	0.161	0.911
5.99722	0.931	0.983	0.956	1.057	1.034	1.034	1.027	0.992	0.974	0.781	0.737	0.624	0.953	0.923	0.896	1.014	0.994	1.02	1.022	0.995	0.985	0.805	0.767	0.649	0.707	0.712	0.649	0.704	0.674	0.734	0.217	0.254	0.246	0.248	0.254	0.236	0.669	0.662	0.594	0.654	0.679	0.731	0.152	0.157	0.166	0.165	0.162	0.162	0.926
6.08056	0.94	0.991	0.966	1.067	1.044	1.043	1.041	1.004	0.985	0.795	0.75	0.642	0.962	0.931	0.904	1.023	1.002	1.03	1.034	1.006	0.997	0.817	0.781	0.667	0.709	0.719	0.654	0.711	0.683	0.743	0.219	0.255	0.249	0.254	0.26	0.242	0.67	0.666	0.598	0.66	0.682	0.738	0.152	0.157	0.167	0.169	0.165	0.165	0.941
6.16389	0.948	1.001	0.976	1.076	1.054	1.054	1.049	1.014	0.998	0.806	0.761	0.657	0.972	0.94	0.913	1.031	1.011	1.038	1.046	1.018	1.009	0.826	0.793	0.68	0.713	0.721	0.66	0.719	0.687	0.753	0.224	0.256	0.251	0.261	0.266	0.249	0.677	0.667	0.602	0.665	0.689	0.744	0.153	0.157	0.168	0.172	0.169	0.168	0.955
6.24722	0.951	1.002	0.982	1.085	1.061	1.06	1.061	1.025	1.008	0.82	0.777	0.673	0.98	0.946	0.923	1.043	1.023	1.044	1.056	1.029	1.02	0.841	0.808	0.696	0.717	0.727	0.663	0.728	0.698	0.76	0.226	0.262	0.253	0.269	0.273	0.256	0.676	0.67	0.606	0.672	0.692	0.75	0.153	0.161	0.169	0.175	0.171	0.171	0.969
6.33056	0.959	1.01	0.994	1.094	1.072	1.071	1.071	1.036	1.019	0.833	0.793	0.691	0.991	0.954	0.94	1.053	1.031	1.055	1.069	1.047	1.032	0.851	0.823	0.71	0.717	0.73	0.672	0.735	0.705	0.771	0.231	0.265	0.257	0.275	0.281	0.264	0.681	0.673	0.612	0.676	0.698	0.757	0.154	0.16	0.17	0.179	0.174	0.175	0.983
6.41389	0.964	1.017	0.999	1.101	1.077	1.077	1.083	1.047	1.029	0.841	0.805	0.705	0.995	0.96	0.948	1.065	1.036	1.062	1.077	1.048	1.043	0.861	0.832	0.725	0.719	0.732	0.672	0.741	0.711	0.777	0.233	0.265	0.259	0.283	0.287	0.273	0.682	0.674	0.614	0.68	0.702	0.76	0.153	0.159	0.171	0.182	0.178	0.178	0.996
6.49722	0.97	1.028	1.01	1.113	1.085	1.089	1.092	1.057	1.041	0.856	0.821	0.723	1.005	0.967	0.961	1.074	1.045	1.071	1.086	1.059	1.054	0.873	0.846	0.74	0.725	0.737	0.679	0.75	0.719	0.785	0.236	0.269	0.262	0.29	0.296	0.28	0.682	0.677	0.616	0.684	0.707	0.769	0.155	0.161	0.172	0.185	0.182	0.183	1.008
6.58056	0.978	1.036	1.017	1.118	1.095	1.097	1.102	1.066	1.051	0.866	0.833	0.737	1.013	0.972	0.965	1.083	1.057	1.085	1.099	1.07	1.064	0.883	0.855	0.755	0.727	0.736	0.679	0.759	0.729	0.793	0.241	0.274	0.267	0.297	0.303	0.289	0.688	0.677	0.617	0.69	0.713	0.775	0.156	0.161	0.173	0.191	0.187	0.186	1.021
6.66389	0.983	1.041	1.025	1.123	1.104	1.104	1.111	1.075	1.061	0.878	0.844	0.754	1.021	0.973	0.974	1.092	1.067	1.089	1.107	1.078	1.073	0.896	0.87	0.772	0.729	0.741	0.683	0.764	0.736	0.801	0.244	0.282	0.272	0.303	0.311	0.297	0.686	0.679	0.622	0.699	0.718	0.78	0.156	0.163	0.173	0.194	0.19	0.191	1.033
6.74722	0.99	1.049	1.03	1.129	1.109	1.116	1.12	1.084	1.07	0.888	0.857	0.77	1.025	0.978	0.982	1.095	1.07	1.097	1.116	1.086	1.082	0.903	0.881	0.782	0.73	0.738	0.685	0.77	0.741	0.806	0.247	0.286	0.273	0.311	0.32	0.305	0.691	0.681	0.622	0.699	0.722	0.786	0.155	0.163	0.175	0.197	0.194	0.195	1.043
6.83056	0.997	1.056	1.038	1.139	1.116	1.115	1.132	1.093	1.079	0.899	0.866	0.782	1.03	0.982	0.986	1.103	1.078	1.103	1.125	1.096	1.091	0.912	0.89	0.796	0.731	0.739	0.692	0.778	0.747	0.814	0.251	0.286	0.278	0.32	0.328	0.312	0.689	0.682	0.625	0.703	0.725	0.791	0.156	0.163	0.175	0.201	0.197	0.2	1.052
6.91389	1.002	1.06	1.044	1.142	1.119	1.121	1.135	1.102	1.089	0.908	0.879	0.796	1.039	0.99	0.992	1.112	1.087	1.113	1.135	1.107	1.103	0.924	0.904	0.81	0.737	0.746	0.692	0.786	0.756	0.824	0.256	0.292	0.282	0.33	0.337	0.321	0.691	0.684	0.628	0.708	0.732	0.799	0.157	0.166	0.177	0.206	0.203	0.206	1.063
6.99722	1.006	1.065	1.052	1.15	1.127	1.129	1.144	1.108	1.099	0.918	0.889	0.808	1.046	0.997	0.995	1.12	1.093	1.117	1.142	1.115	1.112	0.933	0.913	0.825	0.734	0.741	0.698	0.79	0.763	0.831	0.261	0.291	0.285	0.338	0.347	0.332	0.692	0.685	0.63	0.713	0.737	0.804	0.157	0.165	0.178	0.212	0.209	0.211	1.073
7.08056	1.012	1.073	1.057	1.158	1.134	1.136	1.15	1.117	1.107	0.928	0.902	0.82	1.051	1.002	1.002	1.127	1.101	1.123	1.152	1.123	1.12	0.942	0.923	0.835	0.741	0.748	0.698	0.801	0.769	0.839	0.266	0.3	0.29	0.349	0.357	0.343	0.694	0.687	0.634	0.717	0.741	0.808	0.158	0.166	0.179	0.216	0.213	0.218	1.085
7.16389	1.015	1.075	1.071	1.165	1.141	1.155	1.159	1.12	1.114	0.939	0.912	0.833	1.056	1.008	1.003	1.132	1.11	1.131	1.164	1.128	1.124	0.951	0.935	0.849	0.738	0.744	0.698	0.808	0.778	0.845	0.272	0.31	0.294	0.355	0.364	0.353	0.694	0.691	0.635	0.722	0.745	0.813	0.16	0.17	0.181	0.221	0.22	0.225	1.092
7.24722	1.018	1.079	1.079	1.17	1.145	1.146	1.167	1.127	1.12	0.945	0.921	0.844	1.06	1.013	1.01	1.139	1.113	1.138	1.168	1.135	1.133	0.957	0.944	0.861	0.741	0.75	0.702	0.813	0.786	0.85	0.276	0.312	0.299	0.367	0.375	0.365	0.696	0.693	0.635	0.727	0.748	0.818	0.16	0.169	0.183	0.227	0.224	0.23	1.101
7.33056	1.024	1.082	1.085	1.177	1.151	1.154	1.175	1.136	1.126	0.957	0.934	0.858	1.068	1.018	1.014	1.145	1.12	1.145	1.177	1.143	1.14	0.966	0.955	0.873	0.744	0.754	0.705	0.818	0.792	0.86	0.282	0.309	0.304	0.378	0.387	0.378	0.697	0.693	0.64	0.735	0.754	0.825	0.161	0.173	0.183	0.235	0.232	0.24	1.109
7.41389	1.03	1.087	1.092	1.184	1.155	1.161	1.183	1.143	1.134	0.965	0.945	0.867	1.079	1.028	1.025	1.149	1.125	1.145	1.186	1.149	1.149	0.975	0.964	0.884	0.744	0.756	0.707	0.825	0.798	0.865	0.288	0.315	0.308	0.389	0.397	0.39	0.698	0.697	0.641	0.737	0.758	0.829	0.162	0.172	0.184	0.243	0.238	0.246	1.127
7.49722	1.033	1.091	1.095	1.187	1.159	1.165	1.189	1.149	1.141	0.973	0.951	0.878	1.081	1.031	1.033	1.151	1.127	1.149	1.193	1.156	1.156	0.979	0.968	0.895	0.747	0.754	0.707	0.831	0.805	0.874	0.292	0.326	0.312	0.4	0.408	0.404	0.701	0.697	0.642	0.744	0.763	0.831	0.164	0.176	0.187	0.248	0.245	0.255	1.125
7.58056	1.035	1.093	1.099	1.189	1.166	1.183	1.194	1.156	1.149	0.975	0.961	0.886	1.083	1.033	1.035	1.155	1.13	1.153	1.199	1.163	1.161	0.982	0.979	0.906	0.747	0.752	0.706	0.837	0.81	0.879	0.299	0.323	0.318	0.409	0.42	0.416	0.7	0.697	0.642	0.747	0.764	0.836	0.164	0.177	0.19	0.255	0.253	0.263	1.131
7.66389	1.041	1.098	1.105	1.194	1.169	1.173	1.2	1.163	1.155	0.982	0.972	0.899	1.086	1.035	1.04	1.156	1.132	1.158	1.203	1.169	1.168	0.989	0.987	0.916	0.751	0.754	0.712	0.845	0.818	0.885	0.306	0.333	0.322	0.423	0.432	0.431	0.703	0.698	0.643	0.75	0.771	0.841	0.167	0.18	0.19	0.263	0.261	0.272	1.137
7.74722	1.045	1.106	1.111	1.2	1.175	1.185	1.205	1.168	1.162	0.988	0.978	0.91	1.088	1.038	1.04	1.159	1.137	1.163	1.208	1.176	1.175	0.993	0.991	0.927	0.752	0.757	0.717	0.85	0.828	0.885	0.312	0.331	0.331	0.436	0.444	0.445	0.703	0.701	0.645	0.756	0.776	0.843	0.178	0.182	0.193	0.271	0.27	0.282	1.143
7.83056	1.051	1.11	1.112	1.205	1.181	1.186	1.208	1.17	1.167	0.992	0.986	0.917	1.09	1.038	1.044	1.162	1.139	1.169	1.213	1.18	1.18	0.997	0.995	0.937	0.751	0.762	0.716	0.859	0.829	0.888	0.318	0.336	0.332	0.448	0.456	0.459	0.7	0.701	0.65	0.759	0.779	0.848	0.171	0.182	0.195	0.279	0.278	0.291	1.149
7.91389	1.056	1.116	1.116	1.211	1.187	1.192	1.216	1.178	1.172	0.997	0.99	0.928	1.093	1.038	1.047	1.164	1.141	1.177	1.222	1.185	1.183	0.999	1.003	0.946	0.753	0.761	0.718	0.861	0.833	0.892	0.326	0.341	0.341	0.459	0.466	0.47	0.702	0.699	0.651	0.76	0.783	0.85	0.197	0.186	0.196	0.289	0.287	0.302	1.154
7.99722	1.062	1.119	1.119	1.218	1.191	1.202	1.222	1.183	1.176	1.001	0.997	0.941	1.093	1.041	1.053	1.166	1.142	1.179	1.226	1.193	1.192	1.009	1.009	0.959	0.752	0.762	0.718	0.869	0.842	0.899	0.333	0.345	0.346	0.468	0.475	0.484	0.703	0.701	0.655	0.767	0.786	0.854	0.194	0.188	0.2	0.297	0.296	0.313	1.159
8.08056	1.063	1.121	1.123	1.226	1.197	1.209	1.228	1.185	1.18	1.008	1.003	0.947	1.095	1.041	1.062	1.168	1.148	1.18	1.234	1.2	1.193	1.016	1.016	0.968	0.758	0.761	0.717	0.874	0.842	0.901	0.341	0.347	0.351	0.477	0.483	0.498	0.703	0.704	0.653	0.77	0.79	0.867	0.199	0.192	0.203	0.306	0.306	0.325	1.166
8.16389	1.065	1.12	1.122	1.226	1.203	1.203	1.233	1.191	1.185	1.009	1.005	0.958	1.094	1.04	1.057	1.17	1.149	1.176	1.245	1.207	1.198	1.019	1.019	0.975	0.756	0.762	0.718	0.879	0.847	0.903	0.349	0.35	0.359	0.483	0.488	0.504	0.701	0.702	0.654	0.775	0.794	0.861	0.193	0.195	0.207	0.316	0.316	0.333	1.169
8.24722	1.063	1.119	1.127	1.226	1.206	1.205	1.241	1.2	1.19	1.015	1.012	0.964	1.095	1.043	1.064	1.175	1.153	1.177	1.254	1.216	1.207	1.023	1.022	0.982	0.759	0.763	0.722	0.886	0.853	0.908	0.355	0.362	0.365	0.495	0.499	0.515	0.703	0.704	0.656	0.78	0.799	0.866	0.187	0.198	0.209	0.322	0.322	0.342	1.174
8.33056	1.063	1.12	1.129	1.226	1.206	1.203	1.251	1.208	1.194	1.018	1.013	0.972	1.092	1.039	1.065	1.178	1.154	1.172	1.256	1.215	1.213	1.027	1.026	0.988	0.755	0.76	0.723	0.886	0.862	0.909	0.364	0.356	0.373	0.501	0.505	0.524	0.704	0.708	0.655	0.781	0.799	0.867	0.196	0.202	0.211	0.332	0.329	0.352	1.177
8.41389	1.063	1.119	1.133	1.224	1.207	1.203	1.262	1.213	1.202	1.022	1.02	0.98	1.094	1.041	1.066	1.184	1.157	1.172	1.26	1.22	1.217	1.029	1.031	0.994	0.759	0.768	0.727	0.896	0.87	0.914	0.372	0.359	0.375	0.511	0.516	0.535	0.704	0.704	0.657	0.786	0.804	0.872	0.2	0.203	0.215	0.341	0.34	0.363	1.179
8.49722	1.061	1.123	1.136	1.224	1.206	1.202	1.265	1.216	1.209	1.032	1.029	0.986	1.098	1.04	1.065	1.185	1.162	1.172	1.258	1.22	1.221	1.036	1.036	1.003	0.761	0.767	0.728	0.896	0.866	0.916	0.383	0.369	0.385	0.522	0.522	0.548	0.704	0.705	0.66	0.789	0.808	0.873	0.216	0.204	0.217	0.35	0.348	0.374	1.182
8.58056	1.059	1.117	1.14	1.224	1.204	1.201	1.267	1.215	1.213	1.036	1.029	0.992	1.116	1.039	1.066	1.186	1.164	1.171	1.258	1.219	1.22	1.04	1.038	1.003	0.763	0.767	0.733	0.902	0.874	0.917	0.388	0.371	0.386	0.531	0.529	0.557	0.704	0.705	0.66	0.792	0.809	0.875	0.206	0.21	0.221	0.361	0.358	0.386	1.186
8.66389	1.059	1.117	1.147	1.222	1.202	1.198	1.267	1.216	1.215	1.044	1.036	0.999	1.121	1.041	1.071	1.185	1.168	1.173	1.259	1.22	1.22	1.046	1.045	1.012	0.763	0.768	0.73	0.903	0.875	0.92	0.394	0.382	0.393	0.545	0.545	0.569	0.705	0.708	0.662	0.798	0.813	0.881	0.208	0.214	0.226	0.373	0.374	0.402	1.188
8.74722	1.057	1.116	1.149	1.22	1.2	1.206	1.265	1.214	1.216	1.048	1.043	1.002	1.123	1.041	1.073	1.182	1.167	1.171	1.256	1.218	1.218	1.054	1.052	1.014	0.765	0.765	0.733	0.909	0.878	0.917	0.401	0.384	0.401	0.552	0.547	0.58	0.704	0.708	0.658	0.798	0.815	0.882	0.216	0.218	0.232	0.384	0.382	0.413	1.191
8.83056	1.056	1.115	1.149	1.218	1.198	1.194	1.265	1.214	1.217	1.052	1.044	1.009	1.121	1.04	1.067	1.18	1.166	1.169	1.256	1.216	1.218	1.061	1.055	1.018	0.762	0.765	0.731	0.916	0.883	0.922	0.406	0.386	0.408	0.563	0.559	0.591	0.705	0.705	0.658	0.804	0.818	0.885	0.221	0.223	0.235	0.395	0.397	0.426	1.195
8.91389	1.056	1.113	1.149	1.218	1.195	1.195	1.263	1.213	1.218	1.061	1.049	1.009	1.127	1.04	1.073	1.178	1.163	1.166	1.254	1.219	1.217	1.069	1.059	1.023	0.768	0.765	0.733	0.912	0.883	0.923	0.41	0.39	0.405	0.574	0.565	0.6	0.703	0.703	0.66	0.807	0.82	0.889	0.234	0.228	0.241	0.406	0.408	0.44	1.197
8.99722	1.053	1.112	1.146	1.214	1.192	1.213	1.259	1.211	1.214	1.073	1.052	1.013	1.131	1.041	1.067	1.175	1.161	1.162	1.248	1.214	1.215	1.071	1.066	1.025	0.766	0.764	0.734	0.915	0.885	0.925	0.419	0.388	0.412	0.575	0.566	0.609	0.704	0.705	0.667	0.808	0.821	0.885	0.238	0.234	0.245	0.415	0.415	0.45	1.198
9.08056	1.052	1.113	1.145	1.213	1.189	1.214	1.259	1.21	1.213	1.086	1.06	1.019	1.139	1.041	1.07	1.173	1.159	1.16	1.249	1.212	1.216	1.073	1.074	1.028	0.764	0.764	0.735	0.924	0.889	0.924	0.422	0.402	0.42	0.592	0.58	0.617	0.703	0.705	0.662	0.815	0.824	0.89	0.228	0.239	0.251	0.425	0.427	0.462	1.2
9.16389	1.052	1.113	1.144	1.213	1.197	1.212	1.255	1.207	1.213	1.088	1.066	1.022	1.145	1.041	1.068	1.17	1.157	1.16	1.247	1.211	1.213	1.075	1.081	1.03	0.763	0.764	0.734	0.926	0.89	0.925	0.427	0.4	0.423	0.595	0.587	0.628	0.705	0.702	0.66	0.822	0.825	0.893	0.239	0.243	0.259	0.433	0.437	0.474	1.202
9.24722	1.05	1.11	1.14	1.212	1.196	1.213	1.255	1.207	1.212	1.094	1.07	1.024	1.143	1.041	1.073	1.168	1.155	1.155	1.244	1.211	1.213	1.075	1.085	1.036	0.764	0.765	0.737	0.927	0.892	0.93	0.432	0.401	0.415	0.608	0.59	0.631	0.701	0.702	0.66	0.818	0.829	0.893	0.243	0.25	0.265	0.445	0.447	0.487	1.203
9.33056	1.05	1.109	1.138	1.209	1.194	1.211	1.253	1.205	1.211	1.097	1.078	1.028	1.141	1.046	1.068	1.166	1.153	1.158	1.245	1.208	1.209	1.076	1.09	1.042	0.767	0.766	0.738	0.931	0.898	0.939	0.435	0.406	0.425	0.616	0.599	0.644	0.697	0.703	0.66	0.82	0.828	0.895	0.248	0.257	0.273	0.455	0.458	0.497	1.204
9.41389	1.048	1.106	1.135	1.207	1.19	1.207	1.249	1.203	1.208	1.099	1.085	1.032	1.14	1.047	1.072	1.162	1.149	1.153	1.241	1.209	1.21	1.073	1.089	1.042	0.763	0.764	0.735	0.926	0.896	0.931	0.435	0.406	0.43	0.628	0.607	0.654	0.7	0.7	0.66	0.819	0.849	0.894	0.253	0.263	0.28	0.465	0.468	0.512	1.206
9.49722	1.048	1.107	1.133	1.204	1.189	1.206	1.247	1.201	1.206	1.101	1.097	1.034	1.137	1.048	1.071	1.159	1.148	1.154	1.24	1.207	1.207	1.073	1.094	1.043	0.768	0.764	0.741	0.928	0.907	0.934	0.442	0.415	0.436	0.632	0.612	0.667	0.699	0.7	0.662	0.823	0.838	0.897	0.26	0.271	0.287	0.476	0.479	0.522	1.208
9.58056	1.044	1.107	1.13	1.202	1.185	1.203	1.245	1.199	1.205	1.1	1.101	1.034	1.133	1.044	1.068	1.156	1.145	1.151	1.237	1.204	1.204	1.077	1.093	1.048	0.764	0.757	0.738	0.929	0.895	0.934	0.449	0.417	0.433	0.64	0.615	0.671	0.698	0.698	0.661	0.823	0.838	0.896	0.246	0.28	0.295	0.486	0.49	0.537	1.208
9.66389	1.044	1.104	1.126	1.2	1.183	1.2	1.243	1.199	1.203	1.099	1.104	1.036	1.129	1.04	1.074	1.155	1.142	1.148	1.234	1.2	1.202	1.073	1.093	1.051	0.76	0.757	0.74	0.927	0.896	0.931	0.448	0.42	0.439	0.649	0.622	0.677	0.698	0.698	0.659	0.845	0.838	0.896	0.251	0.288	0.302	0.495	0.499	0.548	1.209
9.74722	1.043	1.103	1.125	1.2	1.183	1.201	1.242	1.196	1.201	1.099	1.108	1.044	1.13	1.038	1.067	1.152	1.138	1.147	1.233	1.2	1.201	1.073	1.096	1.057	0.762	0.759	0.742	0.932	0.899	0.933	0.451	0.43	0.438	0.653	0.639	0.689	0.695	0.699	0.66	0.828	0.841	0.896	0.258	0.298	0.311	0.506	0.512	0.561	1.209
9.83056	1.044	1.102	1.124	1.199	1.181	1.197	1.24	1.194	1.2	1.095	1.114	1.045	1.126	1.035	1.075	1.153	1.137	1.145	1.231	1.199	1.2	1.07	1.095	1.061	0.765	0.755	0.738	0.933	0.902	0.931	0.452	0.427	0.454	0.668	0.637	0.693	0.696	0.695	0.66	0.829	0.843	0.9	0.267	0.306	0.317	0.519	0.523	0.573	1.21
9.91389	1.04	1.099	1.123	1.203	1.18	1.195	1.236	1.193	1.198	1.093	1.11	1.049	1.126	1.031	1.069	1.149	1.132	1.142	1.23	1.197	1.2	1.068	1.093	1.064	0.761	0.754	0.741	0.936	0.898	0.933	0.459	0.429	0.445	0.668	0.643	0.704	0.693	0.695	0.658	0.83	0.844	0.9	0.276	0.313	0.323	0.529	0.535	0.585	1.208
9.99722	1.038	1.099	1.121	1.202	1.176	1.196	1.234	1.19	1.196	1.091	1.109	1.054	1.121	1.028	1.073	1.149	1.131	1.14	1.227	1.194	1.197	1.065	1.093	1.066	0.762	0.755	0.743	0.935	0.901	0.934	0.46	0.442	0.445	0.686	0.654	0.708	0.693	0.693	0.659	0.834	0.845	0.899	0.289	0.32	0.331	0.54	0.546	0.596	1.208
10.0806	1.039	1.097	1.119	1.203	1.175	1.193	1.231	1.188	1.196	1.091	1.112	1.057	1.122	1.024	1.082	1.149	1.129	1.139	1.224	1.193	1.197	1.067	1.091	1.071	0.767	0.753	0.744	0.932	0.9	0.938	0.463	0.436	0.451	0.691	0.661	0.721	0.691	0.692	0.659	0.835	0.847	0.901	0.298	0.329	0.341	0.55	0.555	0.608	1.208
10.1639	1.04	1.095	1.116	1.2	1.173	1.191	1.229	1.186	1.19	1.085	1.11	1.061	1.119	1.02	1.074	1.143	1.128	1.139	1.223	1.192	1.195	1.059	1.088	1.079	0.763	0.75	0.743	0.935	0.904	0.936	0.459	0.445	0.45	0.704	0.669	0.722	0.694	0.689	0.661	0.836	0.848	0.9	0.312	0.338	0.348	0.561	0.569	0.619	1.208
10.2472	1.038	1.094	1.113	1.2	1.171	1.189	1.226	1.183	1.189	1.087	1.108	1.065	1.114	1.018	1.071	1.142	1.125	1.136	1.221	1.189	1.192	1.056	1.088	1.089	0.761	0.751	0.744	0.936	0.902	0.937	0.461	0.445	0.454	0.708	0.669	0.736	0.688	0.688	0.659	0.84	0.846	0.902	0.337	0.345	0.36	0.571	0.577	0.631	1.21
10.3306	1.035	1.091	1.115	1.196	1.169	1.204	1.225	1.182	1.186	1.083	1.107	1.068	1.117	1.015	1.074	1.139	1.124	1.136	1.218	1.187	1.189	1.055	1.084	1.094	0.759	0.75	0.753	0.932	0.901	0.936	0.465	0.445	0.465	0.717	0.678	0.743	0.687	0.686	0.659	0.843	0.849	0.901	0.338	0.355	0.371	0.582	0.589	0.642	1.208
10.4139	1.036	1.092	1.112	1.194	1.167	1.187	1.222	1.179	1.184	1.082	1.107	1.073	1.111	1.01	1.069	1.136	1.122	1.131	1.217	1.185	1.186	1.053	1.084	1.096	0.759	0.752	0.745	0.931	0.901	0.934	0.471	0.453	0.456	0.732	0.688	0.759	0.686	0.684	0.659	0.838	0.847	0.899	0.347	0.366	0.383	0.59	0.604	0.653	1.206
10.4972	1.033	1.089	1.111	1.195	1.166	1.194	1.219	1.178	1.182	1.078	1.103	1.079	1.111	1.008	1.061	1.16	1.118	1.131	1.215	1.184	1.187	1.05	1.08	1.097	0.762	0.749	0.745	0.936	0.908	0.935	0.475	0.45	0.465	0.743	0.7	0.759	0.684	0.684	0.658	0.841	0.848	0.907	0.346	0.377	0.393	0.604	0.613	0.666	1.205
10.5806	1.033	1.09	1.112	1.192	1.163	1.195	1.216	1.179	1.18	1.078	1.103	1.091	1.108	1.059	1.059	1.161	1.116	1.131	1.212	1.182	1.184	1.047	1.093	1.099	0.761	0.751	0.746	0.933	0.903	0.935	0.469	0.462	0.471	0.749	0.701	0.767	0.683	0.682	0.657	0.848	0.849	0.905	0.348	0.388	0.404	0.613	0.622	0.677	1.202
10.6639	1.034	1.088	1.111	1.192	1.162	1.193	1.214	1.173	1.177	1.074	1.1	1.096	1.109	1.055	1.061	1.157	1.115	1.128	1.208	1.178	1.181	1.045	1.089	1.103	0.756	0.748	0.746	0.932	0.905	0.936	0.479	0.458	0.471	0.765	0.713	0.778	0.682	0.682	0.656	0.84	0.85	0.906	0.359	0.4	0.414	0.622	0.631	0.688	1.201
10.7472	1.032	1.087	1.109	1.189	1.161	1.194	1.213	1.171	1.176	1.072	1.1	1.099	1.103	1.051	1.058	1.155	1.113	1.126	1.206	1.178	1.18	1.042	1.087	1.101	0.756	0.744	0.746	0.932	0.903	0.943	0.478	0.462	0.47	0.762	0.719	0.785	0.683	0.677	0.657	0.842	0.85	0.905	0.369	0.41	0.423	0.633	0.643	0.699	1.201
10.8306	1.03	1.085	1.148	1.188	1.158	1.189	1.209	1.17	1.173	1.073	1.097	1.104	1.102	1.05	1.049	1.154	1.112	1.124	1.205	1.177	1.179	1.041	1.085	1.099	0.761	0.743	0.748	0.933	0.905	0.952	0.484	0.473	0.477	0.785	0.734	0.799	0.685	0.677	0.656	0.845	0.851	0.907	0.378	0.419	0.433	0.645	0.655	0.714	1.195
10.9139	1.027	1.085	1.15	1.187	1.156	1.187	1.208	1.168	1.171	1.07	1.094	1.106	1.097	1.045	1.044	1.152	1.109	1.123	1.203	1.175	1.177	1.036	1.083	1.1	0.757	0.742	0.745	0.932	0.901	0.945	0.481	0.483	0.477	0.793	0.736	0.805	0.68	0.675	0.654	0.844	0.85	0.904	0.385	0.428	0.441	0.659	0.669	0.727	1.196
10.9972	1.026	1.082	1.18	1.189	1.153	1.185	1.205	1.165	1.171	1.07	1.092	1.101	1.099	1.041	1.041	1.149	1.106	1.12	1.2	1.171	1.174	1.035	1.083	1.097	0.755	0.739	0.745	0.933	0.9	0.944	0.481	0.486	0.489	0.796	0.741	0.811	0.68	0.673	0.652	0.858	0.851	0.904	0.398	0.437	0.448	0.668	0.681	0.74	1.193
11.0806	1.027	1.082	1.145	1.188	1.153	1.191	1.202	1.163	1.169	1.069	1.089	1.105	1.096	1.038	1.042	1.148	1.105	1.119	1.2	1.171	1.173	1.047	1.08	1.095	0.751	0.74	0.744	0.932	0.901	0.948	0.486	0.489	0.488	0.808	0.753	0.825	0.681	0.671	0.653	0.845	0.85	0.905	0.412	0.446	0.457	0.681	0.693	0.752	1.19
11.1639	1.023	1.079	1.158	1.185	1.152	1.183	1.199	1.162	1.165	1.066	1.088	1.107	1.098	1.034	1.044	1.144	1.103	1.118	1.198	1.17	1.172	1.047	1.074	1.096	0.751	0.739	0.743	0.931	0.9	0.948	0.486	0.486	0.495	0.813	0.758	0.83	0.68	0.669	0.653	0.845	0.851	0.905	0.425	0.455	0.465	0.692	0.705	0.764	1.196
11.2472	1.022	1.079	1.144	1.184	1.149	1.182	1.198	1.159	1.163	1.063	1.085	1.102	1.098	1.03	1.034	1.142	1.101	1.116	1.195	1.166	1.168	1.045	1.074	1.095	0.75	0.737	0.747	0.936	0.912	0.949	0.492	0.501	0.501	0.818	0.766	0.843	0.678	0.672	0.654	0.847	0.85	0.905	0.432	0.464	0.474	0.703	0.715	0.775	1.185
11.3306	1.023	1.079	1.144	1.184	1.147	1.179	1.196	1.157	1.161	1.06	1.083	1.1	1.089	1.027	1.026	1.138	1.097	1.116	1.193	1.165	1.168	1.165	1.07	1.09	0.755	0.736	0.742	0.928	0.899	0.951	0.493	0.498	0.502	0.823	0.77	0.842	0.682	0.671	0.654	0.847	0.85	0.905	0.443	0.473	0.482	0.712	0.726	0.786	1.184
11.4139	1.021	1.075	1.14	1.182	1.145	1.18	1.193	1.156	1.159	1.056	1.08	1.095	1.09	1.023	1.024	1.137	1.095	1.113	1.189	1.161	1.165	1.036	1.069	1.088	0.753	0.736	0.743	0.93	0.909	0.947	0.494	0.503	0.513	0.828	0.773	0.851	0.684	0.668	0.651	0.844	0.851	0.904	0.451	0.483	0.491	0.723	0.734	0.794	1.181
11.4972	1.02	1.076	1.15	1.189	1.145	1.182	1.191	1.153	1.159	1.058	1.078	1.095	1.086	1.02	1.022	1.136	1.1	1.112	1.189	1.161	1.163	1.034	1.066	1.088	0.753	0.733	0.74	0.929	0.9	0.946	0.495	0.51	0.514	0.83	0.776	0.857	0.685	0.668	0.649	0.847	0.853	0.905	0.462	0.493	0.5	0.739	0.748	0.808	1.178
11.5806	1.019	1.075	1.134	1.193	1.145	1.181	1.188	1.15	1.156	1.056	1.077	1.097	1.085	1.017	1.024	1.137	1.097	1.111	1.186	1.16	1.162	1.032	1.065	1.087	0.747	0.731	0.743	0.929	0.899	0.95	0.496	0.518	0.519	0.84	0.787	0.859	0.686	0.666	0.649	0.848	0.853	0.904	0.469	0.505	0.51	0.747	0.758	0.818	1.177
11.6639	1.02	1.076	1.132	1.191	1.142	1.18	1.187	1.15	1.154	1.054	1.075	1.093	1.083	1.014	1.025	1.135	1.095	1.109	1.184	1.158	1.159	1.029	1.06	1.082	0.748	0.732	0.741	0.931	0.897	0.948	0.503	0.518	0.518	0.846	0.787	0.868	0.685	0.664	0.654	0.845	0.85	0.904	0.479	0.515	0.521	0.755	0.764	0.828	1.174
11.7472	1.018	1.073	1.131	1.192	1.143	1.18	1.183	1.146	1.152	1.051	1.073	1.089	1.079	1.011	1.015	1.132	1.093	1.108	1.182	1.155	1.157	1.026	1.06	1.081	0.75	0.728	0.734	0.927	0.898	0.954	0.501	0.53	0.531	0.847	0.799	0.87	0.684	0.662	0.646	0.846	0.85	0.903	0.487	0.526	0.529	0.765	0.778	0.838	1.172
11.8306	1.015	1.072	1.13	1.19	1.141	1.179	1.182	1.146	1.15	1.05	1.07	1.091	1.076	1.009	1.009	1.133	1.092	1.107	1.181	1.154	1.156	1.023	1.056	1.078	0.752	0.732	0.733	0.929	0.898	0.95	0.508	0.534	0.535	0.853	0.805	0.874	0.685	0.662	0.645	0.845	0.851	0.91	0.495	0.534	0.539	0.775	0.789	0.847	1.168
11.9139	1.017	1.071	1.128	1.19	1.141	1.181	1.18	1.143	1.15	1.052	1.068	1.087	1.076	1.003	1.006	1.131	1.088	1.105	1.179	1.153	1.154	1.022	1.054	1.077	0.75	0.725	0.734	0.924	0.896	0.952	0.509	0.544	0.533	0.862	0.803	0.879	0.681	0.661	0.645	0.845	0.847	0.907	0.503	0.544	0.549	0.786	0.797	0.858	1.165
11.9972	1.014	1.068	1.126	1.188	1.139	1.18	1.177	1.142	1.146	1.049	1.067	1.084	1.072	1.001	1.002	1.129	1.087	1.103	1.177	1.151	1.15	1.018	1.055	1.075	0.75	0.723	0.735	0.924	0.895	0.951	0.518	0.532	0.537	0.86	0.806	0.89	0.682	0.658	0.643	0.845	0.85	0.907	0.513	0.553	0.557	0.789	0.803	0.866	1.163
12.0806	1.012	1.067	1.126	1.192	1.138	1.177	1.175	1.14	1.144	1.047	1.062	1.082	1.08	0.998	1.002	1.132	1.085	1.102	1.174	1.148	1.151	1.015	1.049	1.073	0.748	0.723	0.735	0.926	0.904	0.954	0.517	0.546	0.543	0.867	0.807	0.891	0.682	0.658	0.641	0.845	0.852	0.904	0.53	0.562	0.565	0.801	0.812	0.876	1.161
12.1639	1.014	1.067	1.125	1.187	1.137	1.183	1.174	1.137	1.141	1.046	1.064	1.078	1.077	0.997	1.004	1.128	1.083	1.1	1.17	1.146	1.148	1.013	1.047	1.068	0.748	0.724	0.734	0.925	0.895	0.951	0.519	0.547	0.543	0.868	0.81	0.896	0.681	0.655	0.639	0.843	0.851	0.904	0.541	0.572	0.577	0.806	0.821	0.89	1.163
12.2472	1.012	1.065	1.123	1.185	1.136	1.182	1.171	1.135	1.14	1.043	1.061	1.076	1.077	0.993	1.002	1.125	1.082	1.101	1.171	1.145	1.147	1.01	1.045	1.067	0.748	0.722	0.734	0.925	0.902	0.951	0.523	0.554	0.545	0.878	0.811	0.897	0.68	0.655	0.644	0.844	0.852	0.904	0.552	0.581	0.584	0.817	0.833	0.893	1.157
12.3306	1.013	1.066	1.123	1.186	1.171	1.184	1.168	1.133	1.138	1.043	1.056	1.075	1.075	0.99	0.995	1.124	1.082	1.1	1.167	1.142	1.143	1.007	1.045	1.064	0.742	0.72	0.734	0.929	0.895	0.949	0.53	0.562	0.546	0.878	0.812	0.904	0.682	0.654	0.636	0.842	0.851	0.903	0.564	0.592	0.593	0.823	0.838	0.9	1.152
12.4139	1.01	1.064	1.122	1.183	1.165	1.182	1.166	1.13	1.136	1.039	1.055	1.072	1.072	0.987	0.987	1.123	1.078	1.096	1.166	1.141	1.143	1.002	1.04	1.067	0.75	0.717	0.733	0.924	0.892	0.951	0.531	0.558	0.549	0.886	0.82	0.909	0.678	0.651	0.636	0.843	0.852	0.902	0.578	0.6	0.6	0.826	0.843	0.904	1.149
12.4972	1.01	1.064	1.121	1.206	1.172	1.183	1.165	1.129	1.134	1.036	1.054	1.07	1.075	0.984	0.984	1.122	1.076	1.097	1.164	1.139	1.142	1.002	1.037	1.062	0.744	0.718	0.734	0.925	0.89	0.952	0.532	0.568	0.552	0.887	0.818	0.912	0.677	0.649	0.637	0.843	0.85	0.902	0.58	0.608	0.61	0.835	0.848	0.914	1.147
12.5806	1.008	1.062	1.125	1.183	1.247	1.178	1.164	1.129	1.133	1.035	1.051	1.068	1.072	0.981	0.981	1.121	1.076	1.096	1.162	1.139	1.141	0.999	1.036	1.059	0.743	0.719	0.742	0.926	0.892	0.951	0.529	0.569	0.554	0.887	0.824	0.919	0.675	0.65	0.633	0.841	0.85	0.9	0.586	0.619	0.62	0.84	0.855	0.919	1.144
12.6639	1.006	1.06	1.125	1.179	1.165	1.179	1.161	1.124	1.13	1.032	1.05	1.063	1.069	0.981	0.98	1.12	1.074	1.093	1.157	1.135	1.138	0.998	1.036	1.056	0.743	0.716	0.734	0.925	0.892	0.95	0.54	0.573	0.554	0.892	0.831	0.925	0.675	0.648	0.635	0.841	0.849	0.9	0.6	0.629	0.63	0.843	0.858	0.927	1.141
12.7472	1.007	1.059	1.141	1.18	1.166	1.177	1.158	1.124	1.128	1.029	1.046	1.064	1.067	0.975	0.98	1.118	1.072	1.095	1.158	1.134	1.135	0.995	1.031	1.057	0.744	0.715	0.742	0.923	0.891	0.947	0.538	0.575	0.552	0.898	0.828	0.932	0.674	0.647	0.634	0.841	0.847	0.9	0.593	0.64	0.64	0.851	0.863	0.93	1.139
12.8306	1.006	1.058	1.123	1.18	1.165	1.177	1.156	1.12	1.128	1.032	1.045	1.061	1.064	0.979	0.98	1.116	1.071	1.095	1.156	1.131	1.134	0.992	1.029	1.05	0.742	0.715	0.736	0.925	0.888	0.946	0.54	0.583	0.555	0.896	0.833	0.93	0.672	0.646	0.631	0.841	0.848	0.897	0.607	0.65	0.65	0.857	0.871	0.936	1.135
12.9139	1.006	1.058	1.124	1.181	1.163	1.176	1.156	1.12	1.125	1.027	1.041	1.062	1.063	0.98	0.977	1.116	1.07	1.096	1.153	1.13	1.133	0.99	1.027	1.05	0.74	0.712	0.746	0.921	0.89	0.95	0.541	0.585	0.554	0.901	0.834	0.935	0.673	0.645	0.631	0.855	0.849	0.902	0.614	0.663	0.66	0.86	0.876	0.946	1.132
12.9972	1.002	1.059	1.119	1.178	1.162	1.177	1.153	1.116	1.122	1.024	1.042	1.057	1.062	0.977	0.969	1.113	1.07	1.094	1.152	1.128	1.129	0.987	1.028	1.047	0.744	0.708	0.741	0.921	0.888	0.949	0.547	0.584	0.555	0.903	0.839	0.937	0.672	0.645	0.632	0.839	0.847	0.9	0.619	0.671	0.667	0.866	0.88	0.949	1.129
13.0806	1.003	1.059	1.119	1.177	1.162	1.177	1.151	1.116	1.123	1.022	1.042	1.056	1.058	0.975	0.965	1.113	1.069	1.093	1.149	1.125	1.128	0.986	1.024	1.045	0.735	0.705	0.734	0.919	0.888	0.95	0.546	0.588	0.562	0.912	0.842	0.944	0.671	0.645	0.628	0.837	0.847	0.899	0.626	0.682	0.678	0.87	0.887	0.954	1.126
13.1639	1.001	1.056	1.117	1.178	1.161	1.175	1.15	1.115	1.12	1.022	1.047	1.053	1.057	0.986	0.961	1.113	1.066	1.09	1.15	1.125	1.126	0.985	1.024	1.045	0.741	0.704	0.736	0.918	0.888	0.949	0.544	0.594	0.559	0.911	0.844	0.955	0.669	0.642	0.631	0.838	0.846	0.898	0.634	0.693	0.686	0.873	0.891	0.96	1.122
13.2472	0.999	1.054	1.116	1.178	1.163	1.174	1.147	1.113	1.117	1.02	1.043	1.051	1.058	0.975	0.96	1.111	1.069	1.091	1.148	1.125	1.125	0.982	1.019	1.044	0.739	0.704	0.736	0.917	0.888	0.95	0.55	0.612	0.564	0.909	0.849	0.955	0.667	0.643	0.628	0.839	0.846	0.898	0.643	0.703	0.697	0.879	0.896	0.966	1.121
13.3306	1	1.054	1.114	1.176	1.16	1.175	1.143	1.111	1.117	1.02	1.043	1.05	1.057	0.973	0.959	1.109	1.068	1.09	1.155	1.123	1.124	0.98	1.018	1.04	0.742	0.7	0.737	0.92	0.886	0.945	0.549	0.603	0.566	0.918	0.848	0.958	0.668	0.64	0.627	0.836	0.846	0.898	0.652	0.713	0.704	0.882	0.904	0.971	1.117
13.4139	0.999	1.053	1.112	1.175	1.159	1.175	1.142	1.108	1.114	1.02	1.04	1.047	1.053	0.971	0.96	1.106	1.066	1.088	1.144	1.12	1.121	0.977	1.016	1.038	0.74	0.699	0.731	0.915	0.884	0.947	0.551	0.614	0.568	0.914	0.854	0.961	0.666	0.639	0.623	0.836	0.843	0.899	0.66	0.723	0.715	0.886	0.907	0.974	1.114
13.4972	0.997	1.051	1.117	1.175	1.159	1.172	1.14	1.106	1.113	1.016	1.039	1.045	1.052	0.969	0.96	1.113	1.065	1.088	1.144	1.12	1.122	0.973	1.024	1.035	0.736	0.699	0.732	0.917	0.883	0.949	0.552	0.618	0.57	0.916	0.854	0.958	0.667	0.638	0.624	0.835	0.844	0.897	0.669	0.734	0.722	0.891	0.912	0.98	1.113
13.5806	0.996	1.05	1.116	1.173	1.158	1.19	1.14	1.106	1.111	1.014	1.036	1.046	1.049	0.965	0.954	1.113	1.063	1.085	1.138	1.117	1.118	0.972	1.025	1.037	0.736	0.701	0.731	0.914	0.885	0.943	0.556	0.623	0.577	0.916	0.854	0.965	0.669	0.636	0.623	0.834	0.845	0.897	0.679	0.743	0.733	0.892	0.91	0.986	1.108
13.6639	0.996	1.05	1.116	1.17	1.156	1.169	1.137	1.105	1.109	1.012	1.035	1.041	1.049	0.964	0.949	1.112	1.061	1.084	1.137	1.117	1.117	0.97	1.025	1.034	0.737	0.7	0.729	0.912	0.882	0.943	0.552	0.625	0.577	0.917	0.854	0.967	0.667	0.634	0.622	0.832	0.844	0.896	0.687	0.753	0.741	0.896	0.916	0.988	1.107
13.7472	0.996	1.049	1.112	1.172	1.159	1.171	1.135	1.101	1.108	1.014	1.032	1.039	1.047	0.961	0.944	1.108	1.06	1.085	1.138	1.115	1.115	0.967	1.024	1.03	0.739	0.694	0.73	0.913	0.883	0.944	0.555	0.624	0.574	0.915	0.856	0.972	0.665	0.633	0.621	0.833	0.843	0.895	0.696	0.759	0.747	0.901	0.924	0.993	1.103
13.8306	0.994	1.047	1.112	1.169	1.189	1.169	1.134	1.101	1.105	1.01	1.033	1.036	1.043	0.957	0.942	1.109	1.064	1.083	1.135	1.113	1.113	0.963	1.02	1.027	0.738	0.691	0.73	0.91	0.882	0.948	0.554	0.636	0.578	0.917	0.855	0.977	0.664	0.633	0.618	0.832	0.842	0.897	0.705	0.77	0.756	0.902	0.924	0.999	1.1
13.9139	0.993	1.046	1.11	1.17	1.157	1.169	1.132	1.1	1.105	1.01	1.03	1.036	1.041	0.956	0.94	1.105	1.062	1.083	1.134	1.112	1.112	0.961	1.021	1.026	0.731	0.693	0.73	0.913	0.883	0.949	0.554	0.635	0.581	0.916	0.863	0.975	0.663	0.632	0.62	0.833	0.844	0.896	0.713	0.777	0.764	0.909	0.93	1.003	1.097
13.9972	0.991	1.045	1.116	1.169	1.155	1.167	1.13	1.097	1.103	1.013	1.03	1.031	1.04	0.953	0.939	1.105	1.063	1.082	1.132	1.109	1.109	0.96	1.018	1.021	0.733	0.69	0.729	0.909	0.881	0.951	0.558	0.639	0.581	0.912	0.862	0.98	0.663	0.631	0.616	0.832	0.841	0.897	0.722	0.787	0.773	0.91	0.933	1.009	1.095
14.0806	0.99	1.044	1.135	1.168	1.155	1.165	1.129	1.099	1.103	1.009	1.024	1.031	1.038	0.952	0.938	1.104	1.06	1.08	1.131	1.109	1.109	0.956	1.017	1.023	0.731	0.687	0.734	0.909	0.881	0.959	0.561	0.646	0.583	0.918	0.86	0.982	0.66	0.629	0.614	0.831	0.84	0.893	0.728	0.794	0.781	0.917	0.937	1.01	1.093
14.1639	0.992	1.043	1.114	1.167	1.154	1.165	1.125	1.094	1.1	1.009	1.025	1.03	1.037	0.949	0.942	1.104	1.057	1.079	1.129	1.108	1.135	0.953	1.015	1.022	0.728	0.686	0.732	0.91	0.879	0.949	0.556	0.635	0.584	0.915	0.866	0.983	0.66	0.628	0.614	0.83	0.84	0.893	0.736	0.803	0.786	0.917	0.941	1.014	1.088
14.2472	0.988	1.044	1.116	1.17	1.161	1.166	1.124	1.093	1.098	1.006	1.021	1.034	1.034	0.946	0.938	1.102	1.056	1.078	1.126	1.106	1.108	0.951	1.011	1.018	0.734	0.687	0.728	0.909	0.88	0.947	0.564	0.65	0.587	0.918	0.861	0.984	0.66	0.627	0.618	0.829	0.84	0.892	0.753	0.81	0.792	0.923	0.944	1.018	1.085
14.3306	0.988	1.042	1.113	1.172	1.154	1.167	1.124	1.091	1.097	1.006	1.021	1.026	1.034	0.945	0.931	1.099	1.055	1.077	1.126	1.104	1.107	0.95	1.01	1.015	0.727	0.683	0.725	0.921	0.88	0.945	0.565	0.646	0.59	0.919	0.861	0.989	0.658	0.625	0.617	0.828	0.839	0.891	0.75	0.819	0.8	0.925	0.946	1.02	1.084
14.4139	0.985	1.041	1.114	1.167	1.153	1.166	1.122	1.09	1.095	1.006	1.021	1.026	1.031	0.951	0.925	1.099	1.053	1.077	1.124	1.102	1.105	0.946	1.01	1.014	0.729	0.679	0.726	0.919	0.878	0.948	0.563	0.649	0.59	0.918	0.86	0.987	0.657	0.624	0.611	0.827	0.839	0.892	0.757	0.826	0.808	0.927	0.95	1.024	1.081
14.4972	0.988	1.04	1.111	1.165	1.151	1.166	1.121	1.087	1.093	1.003	1.021	1.022	1.032	0.949	0.923	1.099	1.054	1.076	1.122	1.1	1.1	0.945	1.009	1.015	0.729	0.674	0.726	0.921	0.879	0.94	0.565	0.654	0.593	0.918	0.86	0.994	0.654	0.637	0.611	0.829	0.837	0.891	0.765	0.836	0.817	0.928	0.959	1.028	1.079
14.5806	0.985	1.04	1.11	1.175	1.149	1.164	1.119	1.088	1.092	1.001	1.017	1.019	1.029	0.947	0.921	1.099	1.051	1.074	1.122	1.1	1.099	0.941	1.006	1.012	0.726	0.677	0.722	0.918	0.875	0.952	0.564	0.651	0.596	0.916	0.859	0.992	0.657	0.638	0.608	0.829	0.838	0.89	0.772	0.842	0.823	0.93	0.957	1.032	1.075
14.6639	0.984	1.041	1.112	1.163	1.15	1.165	1.117	1.083	1.091	1	1.014	1.02	1.028	0.946	0.919	1.094	1.05	1.074	1.119	1.098	1.099	0.939	1.005	1.01	0.725	0.673	0.723	0.915	0.876	0.942	0.565	0.655	0.598	0.918	0.86	0.996	0.654	0.641	0.609	0.828	0.838	0.888	0.784	0.849	0.828	0.931	0.957	1.034	1.073
14.7472	0.983	1.04	1.11	1.161	1.149	1.166	1.116	1.083	1.089	0.997	1.015	1.015	1.025	0.944	0.918	1.094	1.05	1.072	1.117	1.096	1.097	0.938	1.005	1.007	0.726	0.673	0.725	0.918	0.875	0.935	0.562	0.659	0.597	0.916	0.857	0.995	0.655	0.639	0.607	0.827	0.838	0.888	0.788	0.856	0.835	0.932	0.955	1.039	1.07
14.8306	0.981	1.036	1.109	1.161	1.148	1.162	1.114	1.082	1.087	0.996	1.016	1.014	1.023	0.944	0.922	1.091	1.047	1.071	1.116	1.096	1.097	0.935	1.002	1.006	0.724	0.67	0.723	0.914	0.873	0.936	0.567	0.664	0.6	0.915	0.854	0.996	0.652	0.638	0.606	0.827	0.838	0.888	0.792	0.863	0.841	0.935	0.957	1.037	1.067
14.9139	0.98	1.035	1.107	1.161	1.148	1.162	1.114	1.082	1.086	0.993	1.014	1.016	1.022	0.941	0.921	1.092	1.048	1.069	1.113	1.093	1.096	0.934	1.004	1.005	0.721	0.668	0.723	0.913	0.873	0.935	0.568	0.664	0.601	0.915	0.854	1.001	0.651	0.636	0.606	0.829	0.837	0.887	0.798	0.869	0.848	0.937	0.959	1.039	1.065
14.9972	0.983	1.035	1.107	1.161	1.148	1.166	1.113	1.08	1.088	0.995	1.01	1.016	1.02	0.938	0.914	1.09	1.044	1.069	1.113	1.094	1.094	0.928	1	1.004	0.716	0.663	0.724	0.913	0.899	0.93	0.571	0.667	0.6	0.92	0.852	0.999	0.649	0.636	0.608	0.829	0.837	0.887	0.805	0.877	0.855	0.939	0.963	1.045	1.063
15.0806	0.979	1.033	1.105	1.159	1.145	1.173	1.112	1.077	1.082	0.99	1.01	1.015	1.019	0.937	0.911	1.088	1.044	1.067	1.109	1.089	1.092	0.928	0.997	1.002	0.719	0.665	0.724	0.912	0.872	0.932	0.574	0.665	0.607	0.918	0.855	1.004	0.648	0.633	0.605	0.83	0.838	0.887	0.81	0.884	0.86	0.938	0.961	1.045	1.06
15.1639	0.98	1.032	1.104	1.161	1.147	1.165	1.109	1.077	1.081	0.99	1.006	1.013	1.059	0.935	0.907	1.091	1.045	1.068	1.11	1.089	1.089	0.926	0.996	1.001	0.72	0.661	0.721	0.912	0.871	0.928	0.57	0.667	0.606	0.915	0.855	1.007	0.648	0.634	0.605	0.827	0.834	0.885	0.82	0.89	0.867	0.937	0.963	1.048	1.059
15.2472	0.978	1.031	1.104	1.16	1.147	1.172	1.108	1.074	1.079	0.99	1.008	1.015	1.045	0.932	0.906	1.091	1.091	1.066	1.106	1.087	1.089	0.925	0.995	0.997	0.717	0.661	0.718	0.909	0.87	0.929	0.572	0.676	0.612	0.918	0.85	1.004	0.648	0.634	0.605	0.827	0.835	0.884	0.825	0.896	0.873	0.939	0.967	1.053	1.054
15.3306	0.98	1.032	1.102	1.158	1.145	1.162	1.106	1.073	1.081	0.987	1.007	1.012	1.029	0.931	0.903	1.09	1.079	1.065	1.106	1.086	1.087	0.92	0.995	0.998	0.721	0.66	0.718	0.91	0.869	0.927	0.579	0.669	0.611	0.915	0.854	1.007	0.648	0.63	0.602	0.828	0.835	0.884	0.832	0.901	0.879	0.94	0.968	1.069	1.052
15.4139	0.977	1.03	1.101	1.156	1.149	1.165	1.106	1.072	1.079	0.988	1.006	1.01	1.029	0.929	0.9	1.088	1.106	1.064	1.104	1.084	1.085	0.918	0.993	0.997	0.719	0.657	0.721	0.908	0.866	0.925	0.575	0.676	0.612	0.913	0.852	1.009	0.648	0.629	0.601	0.827	0.833	0.884	0.843	0.907	0.884	0.943	0.968	1.065	1.051
15.4972	0.978	1.032	1.101	1.157	1.147	1.166	1.103	1.071	1.077	0.988	1.003	1.009	1.027	0.927	0.9	1.087	1.109	1.063	1.105	1.083	1.085	0.916	0.991	0.994	0.711	0.653	0.722	0.906	0.868	0.925	0.575	0.681	0.613	0.917	0.853	1.013	0.646	0.63	0.602	0.829	0.835	0.885	0.85	0.911	0.887	0.947	0.975	1.063	1.06
15.5806	0.977	1.03	1.102	1.156	1.143	1.165	1.102	1.069	1.076	0.987	1.002	1.008	1.026	0.927	0.898	1.084	1.102	1.061	1.103	1.082	1.082	0.914	0.992	0.992	0.711	0.653	0.721	0.903	0.865	0.922	0.578	0.68	0.615	0.915	0.851	1.017	0.644	0.63	0.6	0.828	0.832	0.883	0.854	0.916	0.892	0.945	0.972	1.065	1.047
15.6639	0.975	1.03	1.098	1.155	1.144	1.168	1.1	1.068	1.075	0.987	1.003	1.006	1.022	0.927	0.9	1.085	1.102	1.06	1.1	1.079	1.082	0.911	0.986	0.991	0.712	0.65	0.72	0.905	0.867	0.921	0.577	0.682	0.619	0.913	0.849	1.013	0.645	0.631	0.598	0.825	0.832	0.883	0.857	0.923	0.895	0.946	0.976	1.058	1.043
15.7472	0.975	1.028	1.098	1.154	1.144	1.164	1.1	1.068	1.074	0.981	1.001	1.006	1.022	0.925	0.938	1.084	1.099	1.059	1.098	1.081	1.081	0.909	0.986	0.99	0.714	0.649	0.718	0.903	0.872	0.916	0.579	0.685	0.621	0.911	0.845	1.011	0.644	0.629	0.596	0.825	0.832	0.883	0.859	0.927	0.9	0.944	0.981	1.059	1.04
15.8306	0.974	1.026	1.097	1.155	1.141	1.165	1.098	1.067	1.072	0.98	1	1.004	1.031	0.923	0.917	1.084	1.099	1.058	1.098	1.078	1.079	0.905	0.984	0.99	0.715	0.648	0.715	0.908	0.872	0.918	0.582	0.69	0.623	0.913	0.851	1.021	0.644	0.628	0.596	0.824	0.834	0.881	0.865	0.933	0.906	0.947	0.983	1.056	1.038
15.9139	0.973	1.025	1.096	1.156	1.141	1.163	1.096	1.065	1.069	0.983	0.996	1.001	1.02	0.922	0.916	1.083	1.097	1.057	1.097	1.079	1.079	0.905	0.984	0.987	0.712	0.645	0.719	0.91	0.872	0.918	0.584	0.688	0.627	0.914	0.853	1.019	0.645	0.629	0.595	0.824	0.832	0.882	0.869	0.937	0.91	0.949	0.981	1.057	1.036
15.9972	0.972	1.024	1.094	1.153	1.141	1.164	1.096	1.061	1.068	0.981	0.998	1.001	1.017	0.919	0.909	1.081	1.096	1.055	1.093	1.075	1.075	0.903	0.985	0.986	0.714	0.642	0.714	0.908	0.871	0.915	0.58	0.689	0.624	0.909	0.848	1.015	0.644	0.625	0.594	0.824	0.833	0.88	0.876	0.942	0.915	0.951	0.976	1.068	1.034
16.0806	0.971	1.024	1.093	1.152	1.142	1.163	1.093	1.062	1.068	0.979	0.995	0.998	1.016	0.918	0.906	1.079	1.096	1.055	1.094	1.074	1.075	0.901	0.98	0.986	0.712	0.643	0.714	0.907	0.869	0.916	0.583	0.688	0.626	0.909	0.847	1.021	0.644	0.627	0.596	0.841	0.831	0.88	0.879	0.946	0.919	0.956	0.974	1.052	1.031
16.1639	0.971	1.022	1.093	1.152	1.139	1.163	1.096	1.06	1.065	0.975	0.993	0.997	1.013	0.915	0.905	1.078	1.095	1.053	1.091	1.071	1.073	0.9	0.978	0.982	0.708	0.646	0.712	0.904	0.867	0.912	0.582	0.692	0.629	0.907	0.844	1.02	0.643	0.628	0.591	0.824	0.833	0.881	0.883	0.95	0.922	0.954	0.969	1.05	1.03
16.2472	0.971	1.024	1.092	1.152	1.139	1.163	1.091	1.059	1.065	0.977	0.992	0.993	1.013	0.913	0.903	1.076	1.095	1.051	1.091	1.071	1.071	0.896	0.979	0.982	0.703	0.644	0.71	0.902	0.863	0.914	0.589	0.693	0.63	0.908	0.846	1.023	0.642	0.625	0.592	0.824	0.832	0.878	0.889	0.953	0.927	0.953	0.97	1.071	1.029
16.3306	0.969	1.02	1.089	1.151	1.138	1.162	1.108	1.059	1.064	0.976	0.991	0.995	1.013	0.912	0.902	1.075	1.093	1.054	1.091	1.068	1.069	0.895	0.975	0.979	0.712	0.645	0.712	0.899	0.863	0.91	0.584	0.701	0.63	0.905	0.844	1.027	0.641	0.625	0.591	0.823	0.83	0.88	0.896	0.96	0.933	0.949	0.968	1.063	1.029
16.4139	0.968	1.023	1.09	1.151	1.138	1.163	1.103	1.055	1.064	0.973	0.99	0.99	1.01	0.91	0.901	1.073	1.092	1.053	1.089	1.067	1.068	0.892	0.971	0.979	0.709	0.642	0.713	0.895	0.861	0.909	0.585	0.694	0.632	0.904	0.839	1.025	0.641	0.624	0.593	0.823	0.83	0.877	0.898	0.963	0.936	0.947	0.963	1.044	1.026
16.4972	0.968	1.02	1.09	1.148	1.138	1.161	1.095	1.054	1.06	0.972	0.991	0.992	1.007	0.909	0.904	1.073	1.091	1.051	1.086	1.066	1.068	0.892	0.972	0.977	0.708	0.641	0.71	0.893	0.861	0.908	0.586	0.694	0.631	0.907	0.84	1.025	0.642	0.625	0.589	0.822	0.83	0.877	0.903	0.968	0.942	0.944	0.958	1.039	1.026
16.5806	0.966	1.02	1.088	1.151	1.136	1.161	1.093	1.054	1.06	0.972	0.987	0.988	1.006	0.905	0.904	1.072	1.089	1.05	1.085	1.066	1.067	0.888	0.97	0.975	0.708	0.638	0.709	0.893	0.858	0.906	0.587	0.701	0.634	0.902	0.843	1.029	0.64	0.622	0.59	0.822	0.83	0.878	0.913	0.972	0.944	0.941	0.958	1.038	1.021
16.6639	0.966	1.018	1.086	1.148	1.136	1.161	1.097	1.054	1.059	0.968	0.987	0.989	1.008	0.904	0.899	1.071	1.089	1.051	1.085	1.065	1.065	0.885	0.969	0.975	0.711	0.636	0.71	0.888	0.855	0.905	0.591	0.702	0.633	0.901	0.838	1.031	0.642	0.623	0.59	0.823	0.827	0.877	0.913	0.976	0.947	0.941	0.955	1.037	1.019
16.7472	0.967	1.018	1.086	1.148	1.135	1.16	1.091	1.051	1.059	0.971	0.984	0.987	1.006	0.908	0.893	1.07	1.087	1.05	1.085	1.063	1.064	0.883	0.967	0.971	0.705	0.636	0.711	0.885	0.855	0.905	0.591	0.704	0.637	0.9	0.837	1.026	0.638	0.623	0.59	0.82	0.828	0.877	0.917	0.98	0.95	0.936	0.954	1.051	1.017
16.8306	0.966	1.016	1.085	1.155	1.135	1.16	1.083	1.05	1.056	0.967	0.986	0.985	1.004	0.901	0.891	1.07	1.085	1.047	1.083	1.061	1.06	0.883	0.972	0.972	0.708	0.636	0.709	0.885	0.854	0.902	0.591	0.703	0.639	0.899	0.835	1.032	0.637	0.62	0.589	0.821	0.827	0.877	0.921	0.983	0.954	0.93	0.947	1.035	1.015
16.9139	0.963	1.018	1.085	1.146	1.136	1.159	1.081	1.051	1.055	0.968	0.985	0.983	1.003	0.9	0.89	1.069	1.084	1.046	1.082	1.059	1.059	0.878	0.974	0.971	0.704	0.631	0.704	0.882	0.85	0.901	0.591	0.703	0.64	0.898	0.834	1.028	0.636	0.62	0.588	0.82	0.831	0.873	0.924	0.987	0.956	0.929	0.945	1.032	1.013
16.9972	0.962	1.016	1.084	1.148	1.133	1.159	1.081	1.048	1.055	0.966	0.983	0.985	1.001	0.897	0.887	1.067	1.084	1.046	1.079	1.057	1.06	0.879	0.975	0.968	0.703	0.631	0.708	0.88	0.849	0.899	0.595	0.705	0.642	0.901	0.834	1.032	0.638	0.62	0.587	0.842	0.831	0.875	0.931	0.991	0.959	0.923	0.945	1.03	1.011
17.0806	0.963	1.015	1.083	1.147	1.132	1.158	1.081	1.048	1.052	0.964	0.981	0.982	1	0.896	0.888	1.104	1.082	1.046	1.077	1.056	1.058	0.877	0.971	0.967	0.705	0.632	0.707	0.878	0.848	0.898	0.591	0.706	0.643	0.9	0.833	1.03	0.636	0.619	0.587	0.821	0.83	0.877	0.934	0.993	0.96	0.924	0.942	1.029	1.009
17.1639	0.962	1.015	1.082	1.147	1.134	1.157	1.079	1.049	1.052	0.963	0.978	0.98	1.001	0.893	0.885	1.125	1.08	1.045	1.08	1.057	1.057	0.873	0.97	0.964	0.704	0.629	0.706	0.877	0.845	0.901	0.596	0.708	0.643	0.899	0.833	1.032	0.637	0.617	0.586	0.846	0.829	0.873	0.948	0.996	0.962	0.92	0.94	1.027	1.006
17.2472	0.962	1.014	1.081	1.144	1.132	1.158	1.079	1.045	1.05	0.96	0.979	0.978	0.999	0.89	0.888	1.107	1.079	1.044	1.075	1.055	1.057	0.873	0.97	0.964	0.703	0.63	0.705	0.877	0.847	0.896	0.596	0.71	0.647	0.901	0.831	1.032	0.643	0.616	0.585	0.819	0.828	0.874	0.943	1.001	0.967	0.915	0.935	1.029	1.006
17.3306	0.961	1.012	1.08	1.143	1.131	1.155	1.076	1.044	1.051	0.96	0.975	0.978	1	0.89	0.888	1.113	1.078	1.044	1.076	1.054	1.055	0.869	0.967	0.963	0.701	0.628	0.706	0.869	0.847	0.899	0.597	0.712	0.647	0.899	0.83	1.03	0.639	0.614	0.584	0.817	0.827	0.871	0.946	1.001	0.967	0.912	0.932	1.021	1.003
17.4139	0.959	1.012	1.081	1.143	1.132	1.157	1.075	1.042	1.048	0.96	0.976	0.975	1	0.887	0.886	1.112	1.077	1.042	1.074	1.053	1.052	0.869	0.968	0.959	0.697	0.626	0.701	0.87	0.839	0.895	0.597	0.716	0.645	0.896	0.829	1.036	0.638	0.616	0.584	0.817	0.827	0.872	0.948	1.002	0.969	0.91	0.929	1.021	1.002
17.4972	0.956	1.012	1.079	1.144	1.131	1.155	1.074	1.041	1.047	0.956	0.975	0.98	0.996	0.886	0.88	1.113	1.076	1.042	1.073	1.051	1.052	0.865	0.965	0.964	0.694	0.624	0.701	0.869	0.838	0.893	0.596	0.712	0.648	0.894	0.829	1.038	0.636	0.613	0.581	0.817	0.831	0.87	0.964	1.007	0.972	0.908	0.927	1.02	1
17.5806	0.958	1.01	1.081	1.141	1.13	1.154	1.075	1.04	1.048	0.958	0.978	0.974	0.998	0.885	0.878	1.11	1.075	1.039	1.072	1.049	1.05	0.864	0.966	0.959	0.695	0.623	0.707	0.869	0.84	0.893	0.594	0.718	0.651	0.888	0.825	1.037	0.637	0.613	0.581	0.817	0.829	0.873	0.956	1.008	0.976	0.903	0.921	1.02	0.999
17.6639	0.957	1.01	1.077	1.143	1.13	1.173	1.073	1.041	1.045	0.956	0.973	0.972	0.998	0.883	0.876	1.112	1.074	1.041	1.07	1.048	1.048	0.864	0.965	0.957	0.694	0.62	0.7	0.866	0.837	0.891	0.598	0.719	0.654	0.884	0.826	1.038	0.634	0.611	0.58	0.818	0.829	0.87	0.961	1.013	0.985	0.901	0.923	1.023	0.996
17.7472	0.955	1.009	1.078	1.141	1.128	1.156	1.072	1.038	1.045	0.953	0.973	0.968	0.997	0.881	0.873	1.11	1.071	1.038	1.069	1.049	1.048	0.861	0.962	0.962	0.694	0.62	0.695	0.867	0.835	0.89	0.599	0.719	0.653	0.881	0.824	1.037	0.634	0.609	0.58	0.816	0.828	0.868	0.961	1.016	0.988	0.9	0.917	1.019	0.996
17.8306	0.955	1.007	1.077	1.154	1.13	1.155	1.071	1.037	1.043	0.954	0.97	0.969	0.992	0.88	0.873	1.109	1.071	1.037	1.069	1.046	1.046	0.859	0.965	0.966	0.697	0.62	0.699	0.863	0.835	0.89	0.6	0.72	0.655	0.879	0.822	1.036	0.636	0.611	0.578	0.818	0.829	0.869	0.966	1.025	0.989	0.897	0.916	1.045	0.993
17.9139	0.956	1.006	1.077	1.14	1.128	1.152	1.069	1.036	1.043	0.958	0.97	0.973	0.992	0.878	0.87	1.108	1.068	1.035	1.066	1.047	1.047	0.857	0.965	0.968	0.693	0.618	0.695	0.861	0.834	0.885	0.599	0.722	0.656	0.875	0.82	1.023	0.634	0.608	0.577	0.816	0.829	0.871	0.968	1.03	0.99	0.892	0.914	1.016	0.991
17.9972	0.953	1.006	1.075	1.139	1.129	1.152	1.068	1.034	1.043	0.953	0.969	0.968	0.993	0.877	0.868	1.106	1.068	1.035	1.068	1.044	1.044	0.854	0.966	0.967	0.695	0.615	0.693	0.863	0.831	0.889	0.6	0.726	0.657	0.871	0.82	1.041	0.634	0.607	0.584	0.815	0.827	0.874	0.971	1.027	0.985	0.892	0.912	1.014	0.991
18.0806	0.952	1.004	1.074	1.139	1.128	1.152	1.067	1.034	1.041	0.952	0.967	0.966	0.993	0.876	0.87	1.106	1.068	1.034	1.065	1.044	1.044	0.854	0.965	0.965	0.687	0.614	0.698	0.858	0.829	0.888	0.598	0.726	0.656	0.866	0.82	1.029	0.632	0.607	0.575	0.813	0.828	0.876	0.972	1.025	0.983	0.886	0.908	1.012	0.989
18.1639	0.953	1.004	1.074	1.138	1.129	1.15	1.066	1.033	1.04	0.952	0.967	0.965	0.989	0.871	0.872	1.104	1.066	1.033	1.065	1.043	1.043	0.854	0.965	0.965	0.692	0.613	0.693	0.857	0.832	0.886	0.604	0.725	0.659	0.866	0.823	1.032	0.631	0.606	0.575	0.814	0.826	0.872	0.974	1.023	0.981	0.886	0.906	1.012	0.986
18.2472	0.952	1.005	1.073	1.138	1.124	1.151	1.065	1.032	1.039	0.954	0.965	0.963	0.991	0.872	0.868	1.104	1.064	1.032	1.064	1.043	1.043	0.852	0.967	0.966	0.696	0.614	0.691	0.857	0.828	0.885	0.602	0.728	0.661	0.863	0.823	1.028	0.634	0.606	0.576	0.817	0.828	0.872	0.978	1.02	0.977	0.882	0.904	1.011	0.989
18.3306	0.951	1.002	1.071	1.136	1.128	1.151	1.064	1.031	1.037	0.954	0.964	0.964	0.989	0.87	0.863	1.103	1.064	1.031	1.06	1.039	1.039	0.85	0.967	0.97	0.688	0.61	0.695	0.856	0.826	0.881	0.606	0.727	0.661	0.86	0.82	1.028	0.632	0.606	0.575	0.812	0.825	0.869	0.98	1.018	0.975	0.878	0.899	1.01	0.987
18.4139	0.95	1.002	1.071	1.135	1.128	1.149	1.062	1.03	1.038	0.95	0.964	0.961	0.994	0.868	0.86	1.104	1.063	1.03	1.064	1.04	1.04	0.848	0.964	0.963	0.69	0.609	0.693	0.854	0.831	0.881	0.605	0.729	0.661	0.855	0.818	1.03	0.63	0.603	0.575	0.813	0.825	0.867	0.985	1.014	0.971	0.878	0.899	1.013	0.985
18.4972	0.95	1	1.071	1.135	1.125	1.149	1.062	1.029	1.035	0.952	0.962	0.96	0.987	0.866	0.859	1.1	1.093	1.031	1.059	1.038	1.039	0.847	0.963	0.961	0.69	0.609	0.69	0.851	0.824	0.88	0.607	0.729	0.66	0.852	0.811	1.021	0.634	0.603	0.574	0.813	0.826	0.867	0.996	1.013	0.969	0.873	0.894	1.005	0.985
18.5806	0.948	1	1.07	1.133	1.126	1.147	1.061	1.028	1.035	0.948	0.961	0.958	0.988	0.865	0.858	1.1	1.073	1.037	1.061	1.037	1.037	0.843	0.962	0.96	0.69	0.607	0.689	0.847	0.822	0.883	0.608	0.731	0.662	0.85	0.809	1.02	0.631	0.602	0.572	0.812	0.824	0.865	0.997	1.008	0.965	0.872	0.895	1.006	0.983
18.6639	0.947	1.001	1.07	1.134	1.127	1.147	1.06	1.026	1.036	0.947	0.958	0.961	0.99	0.863	0.857	1.099	1.074	1.036	1.057	1.036	1.035	0.842	0.961	0.959	0.69	0.605	0.692	0.847	0.822	0.877	0.608	0.731	0.667	0.848	0.807	1.022	0.631	0.601	0.57	0.811	0.825	0.862	0.997	1.005	0.964	0.868	0.888	1.002	0.983
18.7472	0.948	1	1.069	1.135	1.124	1.145	1.06	1.027	1.033	0.945	0.958	0.959	0.983	0.861	0.855	1.1	1.072	1.033	1.057	1.034	1.035	0.84	0.963	0.958	0.687	0.605	0.694	0.848	0.823	0.879	0.607	0.735	0.669	0.842	0.8	1.018	0.629	0.6	0.569	0.811	0.825	0.861	0.993	1.005	0.961	0.869	0.891	1.003	0.979
18.8306	0.948	0.998	1.067	1.134	1.125	1.145	1.058	1.025	1.033	0.947	0.959	0.958	0.986	0.861	0.854	1.1	1.073	1.034	1.056	1.033	1.034	0.838	0.959	0.956	0.686	0.604	0.691	0.845	0.818	0.878	0.607	0.732	0.669	0.841	0.802	1.013	0.629	0.598	0.568	0.809	0.825	0.86	0.991	1.002	0.959	0.865	0.888	1.001	0.979
18.9139	0.947	1	1.068	1.13	1.123	1.151	1.058	1.024	1.032	0.949	0.957	0.956	0.982	0.858	0.856	1.099	1.072	1.032	1.057	1.031	1.031	0.837	0.96	0.956	0.686	0.602	0.689	0.853	0.819	0.874	0.609	0.74	0.67	0.839	0.811	1.015	0.629	0.598	0.569	0.81	0.827	0.859	0.989	1	0.957	0.861	0.883	1	0.977
18.9972	0.946	0.996	1.067	1.143	1.122	1.148	1.057	1.022	1.031	0.945	0.956	0.955	0.981	0.857	0.858	1.097	1.071	1.031	1.052	1.03	1.029	0.836	0.961	0.959	0.685	0.601	0.688	0.851	0.816	0.875	0.611	0.739	0.671	0.834	0.811	1.011	0.626	0.599	0.567	0.809	0.823	0.858	0.987	0.997	0.958	0.859	0.881	0.995	0.975
19.0806	0.946	0.996	1.067	1.141	1.121	1.146	1.056	1.021	1.029	0.943	0.953	0.952	0.98	0.856	0.852	1.095	1.07	1.031	1.055	1.03	1.028	0.833	0.958	0.957	0.681	0.599	0.687	0.848	0.814	0.872	0.612	0.739	0.672	0.83	0.808	1.011	0.627	0.596	0.568	0.81	0.821	0.856	0.984	0.996	0.955	0.855	0.878	1.006	0.974
19.1639	0.942	0.995	1.066	1.131	1.126	1.146	1.054	1.023	1.029	0.945	0.953	0.955	0.98	0.854	0.85	1.094	1.069	1.03	1.052	1.028	1.028	0.832	0.957	0.955	0.682	0.599	0.689	0.847	0.815	0.876	0.614	0.739	0.67	0.828	0.808	1.009	0.626	0.596	0.568	0.809	0.823	0.854	0.981	0.994	0.952	0.857	0.877	0.993	0.973
19.2472	0.943	0.996	1.07	1.128	1.121	1.148	1.055	1.02	1.032	0.942	0.952	0.949	0.977	0.854	0.848	1.095	1.068	1.028	1.051	1.028	1.028	0.832	0.957	0.954	0.682	0.598	0.69	0.849	0.814	0.875	0.615	0.744	0.672	0.828	0.802	1.011	0.626	0.594	0.566	0.809	0.821	0.854	0.978	0.992	0.95	0.854	0.878	0.993	0.973
19.3306	0.945	0.994	1.067	1.129	1.12	1.146	1.052	1.019	1.028	0.942	0.953	0.951	0.976	0.851	0.846	1.093	1.069	1.029	1.052	1.027	1.025	0.83	0.954	0.951	0.682	0.596	0.688	0.851	0.813	0.869	0.614	0.741	0.673	0.823	0.803	1.006	0.626	0.593	0.565	0.806	0.822	0.853	0.976	0.989	0.948	0.849	0.873	0.992	0.97
19.4139	0.944	0.995	1.068	1.128	1.119	1.15	1.054	1.018	1.028	0.94	0.952	0.944	0.982	0.851	0.845	1.091	1.068	1.028	1.049	1.026	1.026	0.826	0.953	0.951	0.682	0.597	0.685	0.847	0.815	0.874	0.617	0.742	0.675	0.821	0.799	1	0.626	0.593	0.565	0.807	0.819	0.85	0.972	0.988	0.944	0.851	0.874	0.989	0.968
19.4972	0.939	0.993	1.066	1.133	1.121	1.154	1.052	1.017	1.025	0.942	0.95	0.949	0.978	0.849	0.843	1.09	1.067	1.025	1.048	1.025	1.026	0.826	0.956	0.948	0.68	0.598	0.684	0.843	0.811	0.873	0.616	0.739	0.672	0.818	0.794	1.009	0.627	0.594	0.563	0.807	0.82	0.851	0.969	0.984	0.941	0.845	0.881	0.989	0.968
19.5806	0.94	0.993	1.067	1.13	1.121	1.162	1.051	1.016	1.027	0.938	0.948	0.947	0.976	0.847	0.847	1.089	1.066	1.025	1.049	1.023	1.023	0.825	0.952	0.95	0.681	0.596	0.687	0.844	0.81	0.87	0.619	0.745	0.673	0.814	0.792	1.002	0.624	0.592	0.562	0.808	0.818	0.849	0.968	0.984	0.941	0.844	0.879	0.988	0.967
19.6639	0.938	0.991	1.065	1.13	1.12	1.142	1.05	1.016	1.024	0.938	0.946	0.947	0.974	0.847	0.847	1.088	1.063	1.023	1.044	1.022	1.024	0.822	0.95	0.947	0.68	0.593	0.683	0.841	0.822	0.873	0.619	0.743	0.676	0.812	0.787	0.998	0.624	0.591	0.559	0.805	0.816	0.846	0.964	0.98	0.937	0.841	0.877	0.985	0.966
19.7472	0.94	0.99	1.065	1.13	1.122	1.142	1.05	1.017	1.023	0.939	0.945	0.945	0.972	0.846	0.841	1.088	1.064	1.025	1.045	1.022	1.022	0.82	0.952	0.944	0.681	0.592	0.685	0.838	0.813	0.867	0.619	0.743	0.674	0.809	0.786	1	0.62	0.59	0.561	0.806	0.818	0.846	0.962	0.977	0.934	0.839	0.874	0.983	0.976
19.8306	0.938	0.989	1.067	1.133	1.12	1.142	1.051	1.015	1.022	0.936	0.947	0.946	0.971	0.844	0.839	1.087	1.062	1.033	1.042	1.021	1.022	0.82	0.949	0.945	0.678	0.593	0.68	0.84	0.806	0.866	0.618	0.744	0.675	0.808	0.783	0.998	0.62	0.589	0.559	0.806	0.817	0.846	0.958	0.975	0.931	0.838	0.873	0.988	0.979
19.9139	0.931	0.984	1.062	1.18	1.115	1.136	1.047	1.011	1.017	0.948	0.954	0.95	0.983	0.842	0.838	1.085	1.063	1.037	1.042	1.019	1.022	0.816	0.955	0.952	0.676	0.59	0.675	0.848	0.811	0.869	0.621	0.739	0.678	0.805	0.782	0.999	0.621	0.588	0.56	0.821	0.818	0.845	0.959	0.975	0.931	0.838	0.874	0.98	0.978
19.9972	0.936	0.99	1.063	1.13	1.119	1.14	1.049	1.012	1.021	0.945	0.945	0.944	0.977	0.841	0.838	1.084	1.061	1.034	1.043	1.019	1.018	0.816	0.948	0.945	0.675	0.589	0.683	0.85	0.811	0.867	0.622	0.747	0.679	0.802	0.816	1	0.62	0.587	0.557	0.82	0.821	0.846	0.958	0.973	0.932	0.837	0.916	0.984	0.979
20.0806	0.934	0.988	1.062	1.134	1.118	1.139	1.05	1.011	1.019	0.945	0.94	0.945	0.981	0.839	0.843	1.082	1.059	1.036	1.041	1.021	1.019	0.814	0.955	0.946	0.68	0.588	0.68	0.847	0.81	0.867	0.622	0.745	0.677	0.8	0.811	0.995	0.62	0.587	0.556	0.822	0.822	0.843	0.954	0.971	0.927	0.838	0.919	0.981	0.974
20.1639	0.933	0.989	1.063	1.129	1.119	1.142	1.048	1.01	1.019	0.947	0.942	0.943	0.983	0.84	0.837	1.083	1.06	1.034	1.041	1.017	1.017	0.814	0.945	0.944	0.675	0.587	0.681	0.851	0.817	0.867	0.627	0.746	0.679	0.797	0.81	1.001	0.62	0.587	0.56	0.82	0.823	0.843	0.955	0.97	0.929	0.837	0.92	0.979	0.976
20.2472	0.936	0.989	1.062	1.127	1.118	1.14	1.047	1.01	1.017	0.943	0.943	0.937	0.992	0.838	0.833	1.083	1.06	1.033	1.038	1.018	1.017	0.814	0.947	0.94	0.678	0.586	0.681	0.848	0.809	0.865	0.625	0.746	0.682	0.794	0.805	1.002	0.619	0.587	0.555	0.838	0.82	0.842	0.953	0.969	0.925	0.831	0.921	0.977	0.974
20.3306	0.935	0.988	1.064	1.129	1.118	1.14	1.044	1.008	1.016	0.944	0.94	0.939	0.979	0.837	0.833	1.081	1.059	1.032	1.037	1.016	1.015	0.811	0.945	0.942	0.675	0.585	0.681	0.859	0.809	0.864	0.624	0.75	0.683	0.793	0.801	0.991	0.618	0.584	0.553	0.818	0.82	0.841	0.951	0.967	0.923	0.829	0.918	0.98	0.977
20.4139	0.934	0.985	1.063	1.128	1.115	1.137	1.043	1.008	1.017	0.944	0.939	0.939	0.978	0.836	0.837	1.079	1.056	1.031	1.037	1.017	1.016	0.81	0.943	0.939	0.673	0.584	0.673	0.861	0.807	0.868	0.628	0.745	0.678	0.792	0.8	0.989	0.617	0.584	0.557	0.82	0.818	0.839	0.948	0.963	0.922	0.83	0.92	0.979	0.975
20.4972	0.931	0.985	1.064	1.126	1.115	1.137	1.043	1.008	1.015	0.939	0.938	0.935	0.975	0.835	0.833	1.079	1.055	1.03	1.035	1.016	1.015	0.808	0.942	0.939	0.671	0.582	0.676	0.86	0.806	0.862	0.628	0.749	0.682	0.789	0.797	0.991	0.616	0.583	0.552	0.819	0.818	0.84	0.946	0.96	0.921	0.827	0.919	0.978	0.973
20.5806	0.931	0.987	1.063	1.127	1.114	1.137	1.042	1.006	1.016	0.941	0.937	0.938	0.979	0.835	0.829	1.077	1.055	1.028	1.034	1.014	1.014	0.807	0.941	0.94	0.672	0.584	0.678	0.861	0.812	0.863	0.629	0.751	0.683	0.787	0.797	0.989	0.615	0.583	0.551	0.823	0.817	0.838	0.943	0.961	0.928	0.826	0.926	0.977	0.971
20.6639	0.933	0.986	1.063	1.126	1.115	1.138	1.04	1.006	1.014	0.938	0.936	0.935	0.979	0.833	0.829	1.076	1.053	1.03	1.035	1.013	1.012	0.805	0.939	0.937	0.671	0.585	0.673	0.859	0.805	0.864	0.631	0.748	0.682	0.783	0.79	0.989	0.614	0.582	0.551	0.823	0.817	0.837	0.941	0.958	0.931	0.822	0.922	0.973	0.97
20.7472	0.931	0.983	1.06	1.126	1.114	1.136	1.038	1.006	1.013	0.94	0.937	0.935	0.976	0.831	0.833	1.075	1.052	1.028	1.035	1.012	1.012	0.803	0.939	0.939	0.67	0.585	0.673	0.863	0.804	0.863	0.63	0.75	0.684	0.781	0.791	0.988	0.614	0.579	0.55	0.822	0.815	0.837	0.94	0.955	0.925	0.823	0.932	0.975	0.969
20.8306	0.93	0.984	1.062	1.123	1.112	1.137	1.038	1.005	1.012	0.938	0.934	0.936	0.976	0.83	0.826	1.075	1.054	1.027	1.034	1.011	1.012	0.802	0.94	0.936	0.67	0.583	0.672	0.857	0.803	0.862	0.632	0.751	0.682	0.778	0.81	0.988	0.616	0.579	0.549	0.823	0.812	0.834	0.937	0.955	0.924	0.82	0.917	0.977	0.967
20.9139	0.929	0.983	1.062	1.131	1.112	1.136	1.038	1.004	1.011	0.94	0.935	0.926	0.978	0.828	0.825	1.073	1.052	1.026	1.032	1.008	1.01	0.802	0.938	0.936	0.669	0.583	0.672	0.859	0.8	0.861	0.63	0.749	0.681	0.778	0.802	0.983	0.613	0.577	0.549	0.821	0.812	0.833	0.935	0.951	0.921	0.82	0.918	0.973	0.965
20.9972	0.929	0.982	1.059	1.126	1.115	1.136	1.038	1.003	1.011	0.936	0.932	0.931	0.974	0.828	0.83	1.073	1.05	1.026	1.033	1.01	1.011	0.798	0.939	0.936	0.665	0.58	0.672	0.857	0.802	0.861	0.635	0.75	0.684	0.775	0.803	0.984	0.611	0.577	0.547	0.82	0.81	0.832	0.932	0.949	0.928	0.818	0.914	0.976	0.965
21.0806	0.927	0.982	1.058	1.123	1.112	1.134	1.036	1.002	1.009	0.937	0.932	0.932	0.974	0.827	0.823	1.071	1.049	1.024	1.032	1.009	1.006	0.798	0.936	0.936	0.671	0.578	0.67	0.855	0.799	0.86	0.634	0.749	0.684	0.772	0.803	0.983	0.613	0.577	0.545	0.819	0.809	0.829	0.928	0.948	0.919	0.817	0.912	0.974	0.967
21.1639	0.928	0.981	1.06	1.122	1.111	1.135	1.035	1.002	1.008	0.936	0.932	0.935	0.974	0.826	0.822	1.071	1.048	1.024	1.03	1.011	1.008	0.797	0.933	0.932	0.673	0.578	0.673	0.854	0.8	0.859	0.637	0.751	0.685	0.772	0.801	0.986	0.61	0.575	0.546	0.819	0.809	0.831	0.929	0.946	0.916	0.815	0.912	0.971	0.968
21.2472	0.927	0.982	1.059	1.123	1.112	1.136	1.035	1.001	1.011	0.935	0.929	0.927	0.972	0.824	0.827	1.069	1.049	1.021	1.027	1.007	1.006	0.795	0.932	0.929	0.67	0.575	0.671	0.856	0.799	0.856	0.638	0.752	0.686	0.768	0.798	0.984	0.611	0.575	0.548	0.818	0.807	0.829	0.926	0.945	0.915	0.812	0.907	0.965	0.963
21.3306	0.927	0.979	1.057	1.129	1.112	1.134	1.034	1.002	1.009	0.933	0.931	0.926	0.972	0.823	0.821	1.069	1.047	1.022	1.029	1.005	1.006	0.793	0.934	0.934	0.67	0.574	0.671	0.853	0.801	0.855	0.635	0.754	0.686	0.769	0.794	0.98	0.612	0.572	0.543	0.817	0.809	0.828	0.925	0.942	0.917	0.818	0.922	0.968	0.962
[truncated: 47 more columns]
