# Supplementary material for: Broad-spectrum CRISPR-Cas13a enables efficient phage genome editing
Source: Nat Microbiol. 2022 Oct 31;7(12):1967–79. doi: 10.1038/s41564-022-01258-x (PMC9712115; doi:10.1038/s41564-022-01258-x)
Supplement: Supplementary file 4 — Source Data for Supplementary figures. Supplementary Figs. 1, 25, 26, 27, 28, 29, 36, 37 contain Excel-incompatible data formats. [file 41564_2022_1258_MOESM4_ESM.zip › Source Data for Supplementary Figures/SuppFig27/SuppFig27_OVERVIEW.xlsx]

## Sheet: Sheet1
File	Genotype	Editing replicate	Plaque Number
SuppFig27_context_gp1.7 T7_NC_001604 (T7p11 .. T7p16).gb	wildtype gp1.7 locus template	NA	NA
SuppFig27_context_T7delgp1.7 T7_NC_001604 (T7p11 .. T7p16).gb	edited gp1.7 locus	NA	NA
SuppFig27_context_33-21_A05_047.ab1	T7∆gp1.7	1	1
SuppFig27_context_34-22_B05_045.ab1	T7∆gp1.7	1	2
SuppFig27_context_35-23_C05_043.ab1	T7∆gp1.7	1	3
SuppFig27_context_36-24_D05_041.ab1	T7∆gp1.7	2	1
SuppFig27_context_37-25_E05_039.ab1	T7∆gp1.7	2	2
SuppFig27_context_38-26_F05_037.ab1	T7∆gp1.7	2	3
SuppFig27_context_39-27_G05_035.ab1	T7∆gp1.7	3	1
SuppFig27_context_40-28_H05_033.ab1	T7∆gp1.7	3	2
SuppFig27_context_41-29_A06_048.ab1	T7∆gp1.7	3	3
