# Supplementary material for: Broad-spectrum CRISPR-Cas13a enables efficient phage genome editing
Source: Nat Microbiol. 2022 Oct 31;7(12):1967–79. doi: 10.1038/s41564-022-01258-x (PMC9712115; doi:10.1038/s41564-022-01258-x)
Supplement: Supplementary file 4 — Source Data for Supplementary figures. Supplementary Figs. 1, 25, 26, 27, 28, 29, 36, 37 contain Excel-incompatible data formats. [file 41564_2022_1258_MOESM4_ESM.zip › Source Data for Supplementary Figures/SuppFig26/SuppFig26_OVERVIEW.xlsx]

## Sheet: Sheet1
File	Genotype	Editing replicate	Plaque Number
SuppFig26_context_GT7_region_T4_NC000866.4 (52 .. rIIB).gb	wildtype GT7 locus template	NA	NA
SuppFig26_context_T4wtGT7_NC000866.4 (52 .. rIIB).gb	edited GT7 locus	NA	NA
SuppFig26_context_17-11_A03_031.ab1	T4wtGT7	1	1
SuppFig26_context_18-12_B03_029.ab1	T4wtGT7	1	2
SuppFig26_context_19-13_C03_027.ab1	T4wtGT7	1	3
SuppFig26_context_20-14_D03_025.ab1	T4wtGT7	2	1
SuppFig26_context_21-15_E03_023.ab1	T4wtGT7	2	2
SuppFig26_context_22-16_F03_021.ab1	T4wtGT7	2	3
SuppFig26_context_23-17_G03_019.ab1	T4wtGT7	3	1
SuppFig26_context_24-18_H03_017.ab1	T4wtGT7	3	2
SuppFig26_context_25-19_A04_032.ab1	T4wtGT7	3	3
