# Supplementary material for: Broad-spectrum CRISPR-Cas13a enables efficient phage genome editing
Source: Nat Microbiol. 2022 Oct 31;7(12):1967–79. doi: 10.1038/s41564-022-01258-x (PMC9712115; doi:10.1038/s41564-022-01258-x)
Supplement: Supplementary file 4 — Source Data for Supplementary figures. Supplementary Figs. 1, 25, 26, 27, 28, 29, 36, 37 contain Excel-incompatible data formats. [file 41564_2022_1258_MOESM4_ESM.zip › Source Data for Supplementary Figures/SuppFig21/SuppFig21.xlsx]

## Sheet: SuppFig21b_metadata
well	strain	plasmid	hr_len	edit	label	phage	MOI	selection_cas_effector	target_guide	guide_id	atc_concentration	Notes
A1	BA2623	pBA1032_gbBA103_T4soc_250HR_general_BBR1-Kan	250	del soc	∆soc	T4	0.01	LbuCas13a	Donor only	Donor only	0	HR Only
A2	BA2623	pBA1032_gbBA103_T4soc_250HR_general_BBR1-Kan	250	del soc	∆soc	T4	0.01	LbuCas13a	Donor only	Donor only	0	HR Only
A3	BA2623	pBA1032_gbBA103_T4soc_250HR_general_BBR1-Kan	250	del soc	∆soc	T4	0.01	LbuCas13a	Donor only	Donor only	0	HR Only
C1	BA2609	pBA1018_gbBA089_T4GT7_250HR_general_BBR1-Kan	250	GT7	GT7 deletion	T4	0.01	LbuCas13a	Donor only	Donor only	0	HR Only
C2	BA2609	pBA1018_gbBA089_T4GT7_250HR_general_BBR1-Kan	250	GT7	GT7 deletion	T4	0.01	LbuCas13a	Donor only	Donor only	0	HR Only
C3	BA2609	pBA1018_gbBA089_T4GT7_250HR_general_BBR1-Kan	250	GT7	GT7 deletion	T4	0.01	LbuCas13a	Donor only	Donor only	0	HR Only

## Sheet: SuppFig21b_od600
Time	A1	A2	A3	A4	A5	A6	A7	A8	A9	A10	A11	A12	B1	B2	B3	B4	B5	B6	B7	B8	B9	B10	B11	B12	C1	C2	C3	C4	C5	C6	C7	C8	C9	C10	C11	C12	D1	D2	D3	D4	D5	D6	D7	D8	D9	D10	D11	D12	E1
0.0819444	0.133	0.124	0.124																						0.129	0.137	0.139
0.165278	0.134	0.125	0.125																						0.129	0.137	0.138
0.248611	0.132	0.123	0.124																						0.129	0.138	0.138
0.331944	0.131	0.123	0.123																						0.129	0.138	0.139
0.415278	0.131	0.123	0.124																						0.129	0.138	0.138
0.498611	0.131	0.123	0.124																						0.13	0.139	0.139
0.581944	0.132	0.124	0.125																						0.131	0.141	0.14
0.665278	0.134	0.126	0.127																						0.133	0.145	0.143
0.748611	0.136	0.128	0.13																						0.136	0.149	0.147
0.831944	0.139	0.131	0.133																						0.14	0.155	0.152
0.915278	0.143	0.135	0.137																						0.145	0.161	0.158
0.998611	0.148	0.139	0.142																						0.151	0.169	0.166
1.08194	0.155	0.145	0.148																						0.158	0.178	0.175
1.16528	0.162	0.151	0.154																						0.165	0.188	0.184
1.24861	0.17	0.157	0.159																						0.173	0.198	0.194
1.33194	0.177	0.164	0.165																						0.18	0.207	0.204
1.41528	0.185	0.171	0.172																						0.187	0.217	0.214
1.49861	0.193	0.178	0.179																						0.194	0.229	0.225
1.58194	0.203	0.187	0.188																						0.203	0.242	0.237
1.66528	0.213	0.196	0.197																						0.213	0.252	0.251
1.74861	0.226	0.207	0.209																						0.224	0.259	0.259
1.83194	0.239	0.216	0.218																						0.233	0.267	0.267
1.91528	0.247	0.225	0.226																						0.24	0.274	0.274
1.99861	0.256	0.232	0.234																						0.25	0.285	0.282
2.08194	0.266	0.244	0.245																						0.261	0.298	0.295
2.16528	0.278	0.255	0.256																						0.273	0.312	0.309
2.24861	0.289	0.266	0.268																						0.284	0.326	0.323
2.33194	0.3	0.28	0.278																						0.295	0.337	0.335
2.41528	0.312	0.289	0.291																						0.307	0.349	0.346
2.49861	0.324	0.301	0.3																						0.319	0.362	0.359
2.58194	0.335	0.311	0.31																						0.329	0.372	0.37
2.66528	0.349	0.322	0.321																						0.339	0.384	0.383
2.74861	0.36	0.332	0.331																						0.35	0.397	0.394
2.83194	0.372	0.338	0.339																						0.357	0.407	0.404
2.91528	0.383	0.347	0.345																						0.363	0.413	0.413
2.99861	0.393	0.353	0.354																						0.369	0.423	0.423
3.08194	0.405	0.361	0.36																						0.374	0.433	0.43
3.16528	0.414	0.366	0.366																						0.377	0.437	0.437
3.24861	0.423	0.372	0.372																						0.382	0.442	0.443
3.33194	0.433	0.378	0.376																						0.384	0.449	0.45
3.41528	0.442	0.382	0.383																						0.386	0.45	0.455
3.49861	0.448	0.386	0.385																						0.387	0.452	0.461
3.58194	0.453	0.385	0.386																						0.387	0.456	0.464
3.66528	0.459	0.389	0.388																						0.387	0.457	0.466
3.74861	0.462	0.387	0.389																						0.385	0.458	0.468
3.83194	0.463	0.384	0.387																						0.384	0.45	0.468
3.91528	0.459	0.381	0.384																						0.377	0.442	0.465
3.99861	0.456	0.373	0.38																						0.376	0.438	0.462
4.08194	0.448	0.364	0.372																						0.368	0.425	0.456
4.16528	0.443	0.357	0.364																						0.362	0.412	0.452
4.24861	0.426	0.346	0.357																						0.354	0.393	0.44
4.33194	0.415	0.333	0.345																						0.343	0.376	0.427
4.41528	0.399	0.323	0.333																						0.332	0.353	0.411
4.49861	0.383	0.306	0.319																						0.318	0.327	0.391
4.58194	0.37	0.291	0.302																						0.303	0.306	0.373
4.66528	0.35	0.274	0.284																						0.287	0.281	0.352
4.74861	0.333	0.257	0.267																						0.269	0.256	0.326
4.83194	0.317	0.238	0.246																						0.252	0.234	0.308
4.91528	0.299	0.221	0.228																						0.234	0.213	0.285
4.99861	0.28	0.203	0.208																						0.216	0.196	0.265
5.08194	0.261	0.185	0.19																						0.198	0.18	0.244
5.16528	0.242	0.171	0.175																						0.183	0.167	0.227
5.24861	0.226	0.158	0.161																						0.169	0.157	0.211
5.33194	0.208	0.147	0.148																						0.157	0.149	0.197
5.41528	0.194	0.14	0.14																						0.146	0.142	0.185
5.49861	0.18	0.133	0.133																						0.139	0.137	0.172
5.58194	0.169	0.128	0.129																						0.132	0.134	0.162
5.66528	0.159	0.125	0.125																						0.128	0.131	0.153
5.74861	0.15	0.122	0.122																						0.125	0.13	0.146
5.83194	0.143	0.121	0.121																						0.122	0.128	0.14
5.91528	0.138	0.119	0.119																						0.12	0.128	0.136
5.99861	0.135	0.118	0.118																						0.12	0.127	0.132
[truncated: 47 more columns]

## Sheet: SuppFig21c_metadata
well	strain	plasmid	hr_len	edit	label	phage	MOI	selection_cas_effector	target_guide	guide_id	atc_concentration	Notes
A6	BA2145	pBA673_LbuCas13a_T4_soc_CDS_1	250	del soc	∆soc	T4	0.01	LbuCas13a	soc	soc_CDS_1	10
A7	BA2145	pBA673_LbuCas13a_T4_soc_CDS_1	250	del soc	∆soc	T4	0.01	LbuCas13a	soc	soc_CDS_1	10
A8	BA2145	pBA673_LbuCas13a_T4_soc_CDS_1	250	del soc	∆soc	T4	0.01	LbuCas13a	soc	soc_CDS_1	10
C6	BA2581	pBA1038_LbuCas13a_T4_denB_CDS_13a_1	250	GT7	GT7 deletion	T4	0.01	LbuCas13a	denB	denB_CDS_1	10
C7	BA2581	pBA1038_LbuCas13a_T4_denB_CDS_13a_1	250	GT7	GT7 deletion	T4	0.01	LbuCas13a	denB	denB_CDS_1	10
C8	BA2581	pBA1038_LbuCas13a_T4_denB_CDS_13a_1	250	GT7	GT7 deletion	T4	0.01	LbuCas13a	denB	denB_CDS_1	10

## Sheet: SuppFig21c_od600
Time	A1	A2	A3	A4	A5	A6	A7	A8	A9	A10	A11	A12	B1	B2	B3	B4	B5	B6	B7	B8	B9	B10	B11	B12	C1	C2	C3	C4	C5	C6	C7	C8	C9	C10	C11	C12	D1	D2	D3	D4	D5	D6	D7	D8	D9	D10	D11	D12	E1
0.0827778						0.123	0.129	0.12																						0.129	0.139	0.14
0.166111						0.125	0.13	0.122																						0.127	0.134	0.138
0.249444						0.125	0.132	0.124																						0.128	0.134	0.139
0.332778						0.127	0.133	0.125																						0.13	0.135	0.141
0.416111						0.129	0.135	0.126																						0.131	0.138	0.141
0.499444						0.131	0.137	0.128																						0.133	0.141	0.146
0.582778						0.135	0.138	0.13																						0.134	0.144	0.149
0.666111						0.138	0.141	0.134																						0.136	0.15	0.156
0.749444						0.142	0.144	0.137																						0.138	0.154	0.161
0.832778						0.148	0.146	0.141																						0.141	0.161	0.166
0.916111						0.153	0.151	0.147																						0.144	0.167	0.173
0.999444						0.16	0.157	0.152																						0.147	0.175	0.181
1.08278						0.166	0.161	0.158																						0.152	0.182	0.188
1.16611						0.173	0.167	0.165																						0.156	0.19	0.196
1.24944						0.179	0.173	0.171																						0.162	0.197	0.204
1.33278						0.187	0.18	0.178																						0.167	0.204	0.212
1.41611						0.192	0.186	0.184																						0.173	0.211	0.22
1.49944						0.199	0.192	0.19																						0.18	0.22	0.229
1.58278						0.206	0.198	0.197																						0.186	0.231	0.238
1.66611						0.212	0.204	0.203																						0.194	0.238	0.244
1.74944						0.22	0.21	0.21																						0.201	0.243	0.251
1.83278						0.226	0.217	0.217																						0.21	0.25	0.259
1.91611						0.23	0.223	0.223																						0.218	0.256	0.266
1.99944						0.235	0.229	0.229																						0.227	0.265	0.275
2.08278						0.239	0.235	0.235																						0.233	0.274	0.284
2.16611						0.244	0.242	0.242																						0.239	0.282	0.295
2.24944						0.25	0.248	0.248																						0.245	0.292	0.305
2.33278						0.256	0.254	0.255																						0.253	0.304	0.317
2.41611						0.263	0.26	0.262																						0.261	0.315	0.327
2.49944						0.269	0.267	0.268																						0.269	0.325	0.339
2.58278						0.276	0.273	0.275																						0.278	0.338	0.352
2.66611						0.283	0.279	0.282																						0.287	0.349	0.364
2.74944						0.291	0.287	0.291																						0.297	0.365	0.379
2.83278						0.299	0.294	0.299																						0.307	0.379	0.394
2.91611						0.307	0.303	0.308																						0.317	0.391	0.407
2.99944						0.316	0.31	0.316																						0.326	0.399	0.416
3.08278						0.323	0.318	0.324																						0.336	0.406	0.424
3.16611						0.332	0.325	0.332																						0.346	0.417	0.434
3.24944						0.338	0.331	0.338																						0.358	0.427	0.441
3.33278						0.343	0.335	0.343																						0.369	0.433	0.446
3.41611						0.348	0.34	0.349																						0.379	0.441	0.453
3.49944						0.352	0.345	0.355																						0.388	0.45	0.458
3.58278						0.355	0.346	0.356																						0.394	0.454	0.462
3.66611						0.359	0.348	0.36																						0.399	0.46	0.465
3.74944						0.362	0.348	0.359																						0.403	0.463	0.465
3.83278						0.364	0.349	0.36																						0.405	0.462	0.464
3.91611						0.362	0.343	0.355																						0.407	0.462	0.464
3.99944						0.363	0.337	0.349																						0.407	0.461	0.457
4.08278						0.362	0.328	0.343																						0.409	0.459	0.455
4.16611						0.357	0.316	0.332																						0.408	0.456	0.448
4.24944						0.349	0.3	0.316																						0.406	0.445	0.436
4.33278						0.341	0.283	0.3																						0.403	0.437	0.426
4.41611						0.33	0.267	0.282																						0.399	0.428	0.416
4.49944						0.317	0.248	0.263																						0.394	0.413	0.402
4.58278						0.303	0.233	0.245																						0.387	0.4	0.39
4.66611						0.289	0.217	0.229																						0.376	0.387	0.376
4.74944						0.275	0.204	0.214																						0.367	0.372	0.363
4.83278						0.261	0.192	0.2																						0.357	0.358	0.348
4.91611						0.247	0.183	0.188																						0.345	0.343	0.335
4.99944						0.235	0.173	0.178																						0.334	0.329	0.32
5.08278						0.223	0.167	0.169																						0.322	0.315	0.308
5.16611						0.214	0.16	0.162																						0.309	0.3	0.295
5.24944						0.203	0.155	0.155																						0.296	0.288	0.283
5.33278						0.196	0.152	0.151																						0.285	0.276	0.27
5.41611						0.188	0.148	0.146																						0.274	0.265	0.26
5.49944						0.181	0.145	0.143																						0.264	0.254	0.248
5.58278						0.174	0.143	0.14																						0.253	0.244	0.24
5.66611						0.17	0.141	0.138																						0.243	0.235	0.23
5.74944						0.164	0.14	0.136																						0.235	0.228	0.223
5.83278						0.16	0.138	0.134																						0.227	0.22	0.216
5.91611						0.156	0.138	0.132																						0.219	0.213	0.21
5.99944						0.153	0.137	0.131																						0.211	0.207	0.204
6.08278						0.15	0.136	0.13																						0.205	0.202	0.198
6.16611						0.147	0.134	0.13																						0.198	0.197	0.194
6.24944						0.145	0.135	0.128																						0.191	0.192	0.189
6.33278						0.143	0.134	0.128																						0.187	0.189	0.185
6.41611						0.142	0.133	0.128																						0.182	0.185	0.182
6.49944						0.14	0.133	0.127																						0.178	0.182	0.179
6.58278						0.138	0.133	0.127																						0.175	0.179	0.178
6.66611						0.138	0.133	0.126																						0.171	0.176	0.174
6.74944						0.137	0.132	0.126																						0.168	0.174	0.172
[truncated: 47 more columns]
