# Supplementary material for: Broad-spectrum CRISPR-Cas13a enables efficient phage genome editing
Source: Nat Microbiol. 2022 Oct 31;7(12):1967–79. doi: 10.1038/s41564-022-01258-x (PMC9712115; doi:10.1038/s41564-022-01258-x)
Supplement: Supplementary file 4 — Source Data for Supplementary figures. Supplementary Figs. 1, 25, 26, 27, 28, 29, 36, 37 contain Excel-incompatible data formats. [file 41564_2022_1258_MOESM4_ESM.zip › Source Data for Supplementary Figures/SuppFig28/SuppFig28_OVERVIEW.xlsx]

## Sheet: Sheet1
File	Genotype	Editing replicate	Plaque Number
SuppFig28_context_gp4_EcoM_EdH4 (EdH4_00002 .. EdH4_00007).gb	wildtype gp0004 locus template	NA	NA
SuppFig28_context_EdH4delgp4_EcoM_EdH4 (EdH4_00002 .. EdH4_00007).gb	edited gp0004 locus	NA	NA
SuppFig28_context_49-31_A07_063.ab1	EdH4∆gp0004	1	1
SuppFig28_context_50-32_B07_061.ab1	EdH4∆gp0004	1	2
SuppFig28_context_51-33_C07_059.ab1	EdH4∆gp0004	1	3
SuppFig28_context_52-34_D07_057.ab1	EdH4∆gp0004	2	1
SuppFig28_context_53-35_E07_055.ab1	EdH4∆gp0004	2	2
SuppFig28_context_54-36_F07_053.ab1	EdH4∆gp0004	2	3
SuppFig28_context_55-37_G07_051.ab1	EdH4∆gp0004	3	1
SuppFig28_context_56-38_H07_049.ab1	EdH4∆gp0004	3	2
SuppFig28_context_57-39_A08_064.ab1	EdH4∆gp0004	3	3
