# Supplementary material for: Broad-spectrum CRISPR-Cas13a enables efficient phage genome editing
Source: Nat Microbiol. 2022 Oct 31;7(12):1967–79. doi: 10.1038/s41564-022-01258-x (PMC9712115; doi:10.1038/s41564-022-01258-x)
Supplement: Supplementary file 4 — Source Data for Supplementary figures. Supplementary Figs. 1, 25, 26, 27, 28, 29, 36, 37 contain Excel-incompatible data formats. [file 41564_2022_1258_MOESM4_ESM.zip › Source Data for Supplementary Figures/SuppFig17/SuppFig17.xlsx]

## Sheet: metadata
well	strain	cas_effector	target_phage	target_guide	guide_id	atc_concentration	phage	moi
A1	BA2244	LbuCas13a	SUSP1	dnap	SUSP1_dnap_CDS_1	10	SUSP1	12.5
A2	BA2244	LbuCas13a	SUSP1	dnap	SUSP1_dnap_CDS_1	10	SUSP1	12.5
A3	BA2244	LbuCas13a	SUSP1	dnap	SUSP1_dnap_CDS_1	10	SUSP1	12.5
A4	BA2313	LbuCas13a	SUSP1	mcp	SUSP1_mcp_CDS_1	10	SUSP1	12.5
A5	BA2313	LbuCas13a	SUSP1	mcp	SUSP1_mcp_CDS_1	10	SUSP1	12.5
A6	BA2313	LbuCas13a	SUSP1	mcp	SUSP1_mcp_CDS_1	10	SUSP1	12.5
A7	BA2092	LbuCas13a	SUSP1	neg	NegCon_rfp_CDS_1	10	SUSP1	12.5
A8	BA2092	LbuCas13a	SUSP1	neg	NegCon_rfp_CDS_1	10	SUSP1	12.5
A9	BA2092	LbuCas13a	SUSP1	neg	NegCon_rfp_CDS_1	10	SUSP1	12.5
B1	BA2244	LbuCas13a	SUSP1	dnap	SUSP1_dnap_CDS_1	10	SUSP1	1.25
B2	BA2244	LbuCas13a	SUSP1	dnap	SUSP1_dnap_CDS_1	10	SUSP1	1.25
B3	BA2244	LbuCas13a	SUSP1	dnap	SUSP1_dnap_CDS_1	10	SUSP1	1.25
B4	BA2313	LbuCas13a	SUSP1	mcp	SUSP1_mcp_CDS_1	10	SUSP1	1.25
B5	BA2313	LbuCas13a	SUSP1	mcp	SUSP1_mcp_CDS_1	10	SUSP1	1.25
B6	BA2313	LbuCas13a	SUSP1	mcp	SUSP1_mcp_CDS_1	10	SUSP1	1.25
B7	BA2092	LbuCas13a	SUSP1	neg	NegCon_rfp_CDS_1	10	SUSP1	1.25
B8	BA2092	LbuCas13a	SUSP1	neg	NegCon_rfp_CDS_1	10	SUSP1	1.25
B9	BA2092	LbuCas13a	SUSP1	neg	NegCon_rfp_CDS_1	10	SUSP1	1.25
C1	BA2244	LbuCas13a	SUSP1	dnap	SUSP1_dnap_CDS_1	10	SUSP1	0.125
C2	BA2244	LbuCas13a	SUSP1	dnap	SUSP1_dnap_CDS_1	10	SUSP1	0.125
C3	BA2244	LbuCas13a	SUSP1	dnap	SUSP1_dnap_CDS_1	10	SUSP1	0.125
C4	BA2313	LbuCas13a	SUSP1	mcp	SUSP1_mcp_CDS_1	10	SUSP1	0.125
C5	BA2313	LbuCas13a	SUSP1	mcp	SUSP1_mcp_CDS_1	10	SUSP1	0.125
C6	BA2313	LbuCas13a	SUSP1	mcp	SUSP1_mcp_CDS_1	10	SUSP1	0.125
C7	BA2092	LbuCas13a	SUSP1	neg	NegCon_rfp_CDS_1	10	SUSP1	0.125
C8	BA2092	LbuCas13a	SUSP1	neg	NegCon_rfp_CDS_1	10	SUSP1	0.125
C9	BA2092	LbuCas13a	SUSP1	neg	NegCon_rfp_CDS_1	10	SUSP1	0.125
D1	BA2244	LbuCas13a	SUSP1	dnap	SUSP1_dnap_CDS_1	10	SUSP1	0.0125
D2	BA2244	LbuCas13a	SUSP1	dnap	SUSP1_dnap_CDS_1	10	SUSP1	0.0125
D3	BA2244	LbuCas13a	SUSP1	dnap	SUSP1_dnap_CDS_1	10	SUSP1	0.0125
D4	BA2313	LbuCas13a	SUSP1	mcp	SUSP1_mcp_CDS_1	10	SUSP1	0.0125
D5	BA2313	LbuCas13a	SUSP1	mcp	SUSP1_mcp_CDS_1	10	SUSP1	0.0125
D6	BA2313	LbuCas13a	SUSP1	mcp	SUSP1_mcp_CDS_1	10	SUSP1	0.0125
D7	BA2092	LbuCas13a	SUSP1	neg	NegCon_rfp_CDS_1	10	SUSP1	0.0125
D8	BA2092	LbuCas13a	SUSP1	neg	NegCon_rfp_CDS_1	10	SUSP1	0.0125
D9	BA2092	LbuCas13a	SUSP1	neg	NegCon_rfp_CDS_1	10	SUSP1	0.0125
E1	BA2244	LbuCas13a	SUSP1	dnap	SUSP1_dnap_CDS_1	10	SUSP1	0.00125
E2	BA2244	LbuCas13a	SUSP1	dnap	SUSP1_dnap_CDS_1	10	SUSP1	0.00125
E3	BA2244	LbuCas13a	SUSP1	dnap	SUSP1_dnap_CDS_1	10	SUSP1	0.00125
E4	BA2313	LbuCas13a	SUSP1	mcp	SUSP1_mcp_CDS_1	10	SUSP1	0.00125
E5	BA2313	LbuCas13a	SUSP1	mcp	SUSP1_mcp_CDS_1	10	SUSP1	0.00125
E6	BA2313	LbuCas13a	SUSP1	mcp	SUSP1_mcp_CDS_1	10	SUSP1	0.00125
E7	BA2092	LbuCas13a	SUSP1	neg	NegCon_rfp_CDS_1	10	SUSP1	0.00125
E8	BA2092	LbuCas13a	SUSP1	neg	NegCon_rfp_CDS_1	10	SUSP1	0.00125
E9	BA2092	LbuCas13a	SUSP1	neg	NegCon_rfp_CDS_1	10	SUSP1	0.00125
F1	BA2244	LbuCas13a	SUSP1	dnap	SUSP1_dnap_CDS_1	10	SUSP1	0.000125
F2	BA2244	LbuCas13a	SUSP1	dnap	SUSP1_dnap_CDS_1	10	SUSP1	0.000125
F3	BA2244	LbuCas13a	SUSP1	dnap	SUSP1_dnap_CDS_1	10	SUSP1	0.000125
F4	BA2313	LbuCas13a	SUSP1	mcp	SUSP1_mcp_CDS_1	10	SUSP1	0.000125
F5	BA2313	LbuCas13a	SUSP1	mcp	SUSP1_mcp_CDS_1	10	SUSP1	0.000125
F6	BA2313	LbuCas13a	SUSP1	mcp	SUSP1_mcp_CDS_1	10	SUSP1	0.000125
F7	BA2092	LbuCas13a	SUSP1	neg	NegCon_rfp_CDS_1	10	SUSP1	0.000125
F8	BA2092	LbuCas13a	SUSP1	neg	NegCon_rfp_CDS_1	10	SUSP1	0.000125
F9	BA2092	LbuCas13a	SUSP1	neg	NegCon_rfp_CDS_1	10	SUSP1	0.000125
G1	BA2244	LbuCas13a	SUSP1	dnap	SUSP1_dnap_CDS_1	10	SUSP1	1.25e-05
G2	BA2244	LbuCas13a	SUSP1	dnap	SUSP1_dnap_CDS_1	10	SUSP1	1.25e-05
G3	BA2244	LbuCas13a	SUSP1	dnap	SUSP1_dnap_CDS_1	10	SUSP1	1.25e-05
G4	BA2313	LbuCas13a	SUSP1	mcp	SUSP1_mcp_CDS_1	10	SUSP1	1.25e-05
G5	BA2313	LbuCas13a	SUSP1	mcp	SUSP1_mcp_CDS_1	10	SUSP1	1.25e-05
G6	BA2313	LbuCas13a	SUSP1	mcp	SUSP1_mcp_CDS_1	10	SUSP1	1.25e-05
G7	BA2092	LbuCas13a	SUSP1	neg	NegCon_rfp_CDS_1	10	SUSP1	1.25e-05
G8	BA2092	LbuCas13a	SUSP1	neg	NegCon_rfp_CDS_1	10	SUSP1	1.25e-05
G9	BA2092	LbuCas13a	SUSP1	neg	NegCon_rfp_CDS_1	10	SUSP1	1.25e-05
H1	BA2244	LbuCas13a	SUSP1	dnap	SUSP1_dnap_CDS_1	10	SUSP1	1.25e-06
H2	BA2244	LbuCas13a	SUSP1	dnap	SUSP1_dnap_CDS_1	10	SUSP1	1.25e-06
H3	BA2244	LbuCas13a	SUSP1	dnap	SUSP1_dnap_CDS_1	10	SUSP1	1.25e-06
H4	BA2313	LbuCas13a	SUSP1	mcp	SUSP1_mcp_CDS_1	10	SUSP1	1.25e-06
H5	BA2313	LbuCas13a	SUSP1	mcp	SUSP1_mcp_CDS_1	10	SUSP1	1.25e-06
H6	BA2313	LbuCas13a	SUSP1	mcp	SUSP1_mcp_CDS_1	10	SUSP1	1.25e-06
H7	BA2092	LbuCas13a	SUSP1	neg	NegCon_rfp_CDS_1	10	SUSP1	1.25e-06
H8	BA2092	LbuCas13a	SUSP1	neg	NegCon_rfp_CDS_1	10	SUSP1	1.25e-06
H9	BA2092	LbuCas13a	SUSP1	neg	NegCon_rfp_CDS_1	10	SUSP1	1.25e-06

## Sheet: od600
Time	A1	A2	A3	A4	A5	A6	A7	A8	A9	A10	A11	A12	B1	B2	B3	B4	B5	B6	B7	B8	B9	B10	B11	B12	C1	C2	C3	C4	C5	C6	C7	C8	C9	C10	C11	C12	D1	D2	D3	D4	D5	D6	D7	D8	D9	D10	D11	D12	E1
0.0805556	0.132	0.122	0.123	0.124	0.13	0.137	0.124	0.132	0.127				0.134	0.14	0.129	0.138	0.126	0.142	0.137	0.113	0.118				0.136	0.13	0.125	0.128	0.125	0.128	0.113	0.108	0.12				0.134	0.14	0.14	0.144	0.144	0.146	0.118	0.117	0.127				0.127
0.163889	0.126	0.123	0.125	0.127	0.129	0.136	0.124	0.132	0.129				0.128	0.142	0.129	0.134	0.131	0.136	0.145	0.113	0.113				0.138	0.13	0.122	0.126	0.123	0.13	0.113	0.109	0.117				0.128	0.143	0.135	0.136	0.148	0.153	0.118	0.113	0.117				0.126
0.247222	0.127	0.125	0.128	0.131	0.138	0.134	0.13	0.138	0.134				0.123	0.122	0.149	0.136	0.145	0.148	0.138	0.111	0.115				0.122	0.129	0.126	0.131	0.129	0.133	0.115	0.11	0.114				0.126	0.127	0.131	0.131	0.142	0.14	0.113	0.114	0.114				0.126
0.330556	0.128	0.127	0.13	0.132	0.134	0.138	0.128	0.131	0.135				0.126	0.124	0.129	0.13	0.129	0.128	0.117	0.113	0.116				0.124	0.127	0.127	0.128	0.129	0.135	0.116	0.112	0.115				0.128	0.126	0.128	0.129	0.128	0.133	0.115	0.114	0.116				0.128
0.413889	0.13	0.129	0.131	0.132	0.134	0.139	0.13	0.132	0.137				0.129	0.125	0.129	0.131	0.128	0.129	0.116	0.112	0.116				0.126	0.126	0.129	0.13	0.132	0.139	0.117	0.112	0.115				0.13	0.126	0.131	0.132	0.129	0.133	0.113	0.113	0.116				0.131
0.497222	0.131	0.129	0.132	0.134	0.135	0.14	0.132	0.133	0.139				0.13	0.129	0.13	0.133	0.13	0.131	0.118	0.112	0.117				0.128	0.126	0.131	0.132	0.133	0.141	0.117	0.112	0.115				0.132	0.128	0.133	0.133	0.131	0.135	0.114	0.113	0.117				0.133
0.580556	0.133	0.131	0.134	0.134	0.136	0.142	0.134	0.133	0.141				0.133	0.128	0.132	0.134	0.132	0.135	0.119	0.113	0.117				0.131	0.128	0.133	0.134	0.134	0.143	0.118	0.113	0.116				0.134	0.129	0.135	0.134	0.133	0.138	0.115	0.114	0.118				0.134
0.663889	0.133	0.131	0.135	0.135	0.138	0.145	0.138	0.134	0.144				0.135	0.129	0.134	0.135	0.135	0.137	0.119	0.113	0.119				0.134	0.129	0.136	0.135	0.136	0.146	0.119	0.113	0.117				0.136	0.13	0.137	0.136	0.136	0.142	0.116	0.114	0.119				0.137
0.747222	0.136	0.132	0.137	0.137	0.139	0.148	0.139	0.135	0.146				0.138	0.131	0.137	0.137	0.137	0.141	0.122	0.113	0.12				0.138	0.13	0.139	0.136	0.137	0.149	0.121	0.113	0.119				0.139	0.132	0.14	0.137	0.138	0.147	0.118	0.114	0.121				0.14
0.830556	0.138	0.133	0.139	0.138	0.141	0.153	0.143	0.136	0.15				0.141	0.134	0.14	0.139	0.14	0.145	0.123	0.113	0.122				0.141	0.132	0.142	0.138	0.139	0.153	0.122	0.113	0.121				0.142	0.134	0.144	0.139	0.14	0.152	0.12	0.114	0.123				0.143
0.913889	0.14	0.135	0.141	0.14	0.143	0.159	0.146	0.135	0.154				0.145	0.135	0.143	0.142	0.143	0.151	0.125	0.114	0.124				0.145	0.134	0.145	0.14	0.142	0.157	0.125	0.114	0.123				0.146	0.136	0.147	0.141	0.142	0.156	0.123	0.115	0.126				0.147
0.997222	0.143	0.136	0.145	0.142	0.147	0.166	0.149	0.137	0.158				0.149	0.137	0.147	0.144	0.145	0.157	0.127	0.114	0.126				0.149	0.137	0.149	0.142	0.145	0.163	0.127	0.114	0.126				0.15	0.138	0.151	0.143	0.146	0.162	0.126	0.116	0.128				0.151
1.08056	0.147	0.138	0.147	0.144	0.151	0.174	0.153	0.138	0.161				0.153	0.139	0.152	0.147	0.15	0.165	0.13	0.115	0.13				0.153	0.139	0.154	0.145	0.149	0.169	0.13	0.115	0.129				0.155	0.141	0.155	0.147	0.15	0.168	0.129	0.116	0.131				0.156
1.16389	0.15	0.141	0.15	0.148	0.154	0.182	0.157	0.14	0.166				0.157	0.142	0.157	0.15	0.154	0.173	0.134	0.115	0.132				0.157	0.142	0.158	0.149	0.154	0.175	0.133	0.115	0.132				0.16	0.144	0.16	0.15	0.155	0.175	0.133	0.117	0.135				0.16
1.24722	0.154	0.144	0.156	0.152	0.159	0.19	0.162	0.142	0.171				0.162	0.145	0.163	0.155	0.159	0.179	0.136	0.116	0.135				0.162	0.146	0.163	0.153	0.159	0.182	0.136	0.116	0.136				0.165	0.147	0.164	0.154	0.16	0.183	0.136	0.119	0.139				0.165
1.33056	0.157	0.145	0.159	0.155	0.164	0.197	0.166	0.145	0.176				0.166	0.148	0.168	0.16	0.164	0.188	0.14	0.118	0.138				0.166	0.149	0.167	0.158	0.164	0.189	0.14	0.118	0.139				0.17	0.15	0.169	0.159	0.166	0.189	0.14	0.12	0.142				0.17
1.41389	0.16	0.149	0.161	0.159	0.168	0.205	0.17	0.146	0.181				0.17	0.151	0.173	0.164	0.17	0.195	0.143	0.119	0.141				0.171	0.154	0.171	0.163	0.17	0.195	0.142	0.119	0.143				0.174	0.154	0.173	0.163	0.172	0.197	0.143	0.121	0.146				0.174
1.49722	0.161	0.151	0.164	0.163	0.173	0.213	0.175	0.15	0.186				0.173	0.16	0.176	0.169	0.175	0.202	0.145	0.121	0.144				0.175	0.158	0.176	0.167	0.175	0.203	0.146	0.121	0.147				0.178	0.157	0.178	0.169	0.177	0.204	0.146	0.123	0.15				0.179
1.58056	0.165	0.154	0.168	0.166	0.178	0.221	0.179	0.151	0.19				0.178	0.158	0.181	0.173	0.181	0.209	0.149	0.123	0.148				0.179	0.162	0.18	0.172	0.181	0.21	0.149	0.123	0.151				0.183	0.161	0.182	0.173	0.183	0.212	0.15	0.125	0.155				0.183
1.66389	0.168	0.157	0.169	0.171	0.184	0.228	0.183	0.155	0.195				0.181	0.162	0.185	0.178	0.188	0.217	0.152	0.125	0.15				0.183	0.165	0.184	0.178	0.187	0.218	0.152	0.125	0.154				0.187	0.165	0.187	0.178	0.19	0.22	0.155	0.127	0.159				0.188
1.74722	0.172	0.158	0.172	0.175	0.189	0.237	0.184	0.158	0.199				0.186	0.167	0.19	0.184	0.194	0.225	0.154	0.127	0.153				0.188	0.169	0.189	0.183	0.194	0.225	0.155	0.127	0.158				0.192	0.168	0.191	0.184	0.197	0.23	0.159	0.129	0.163				0.192
1.83056	0.174	0.162	0.176	0.181	0.196	0.244	0.187	0.162	0.202				0.19	0.168	0.195	0.189	0.2	0.234	0.157	0.129	0.156				0.193	0.173	0.193	0.189	0.201	0.235	0.159	0.129	0.162				0.197	0.172	0.196	0.19	0.204	0.238	0.164	0.131	0.168				0.197
1.91389	0.178	0.164	0.179	0.186	0.201	0.251	0.19	0.165	0.206				0.194	0.173	0.199	0.195	0.208	0.241	0.158	0.132	0.159				0.198	0.177	0.198	0.196	0.209	0.241	0.162	0.132	0.166				0.202	0.177	0.201	0.196	0.212	0.245	0.17	0.135	0.174				0.202
1.99722	0.181	0.168	0.182	0.192	0.209	0.255	0.193	0.168	0.21				0.198	0.176	0.204	0.202	0.215	0.245	0.161	0.134	0.162				0.202	0.18	0.203	0.202	0.219	0.247	0.167	0.134	0.171				0.207	0.181	0.206	0.203	0.221	0.25	0.175	0.137	0.18				0.207
2.08056	0.185	0.169	0.185	0.198	0.216	0.259	0.198	0.172	0.214				0.203	0.18	0.209	0.209	0.223	0.251	0.165	0.137	0.167				0.207	0.185	0.208	0.209	0.224	0.253	0.172	0.137	0.177				0.212	0.184	0.211	0.211	0.227	0.256	0.181	0.14	0.186				0.212
2.16389	0.188	0.172	0.189	0.204	0.221	0.263	0.2	0.176	0.216				0.208	0.183	0.213	0.216	0.228	0.257	0.168	0.139	0.171				0.212	0.189	0.212	0.217	0.23	0.258	0.175	0.14	0.182				0.217	0.188	0.215	0.218	0.234	0.262	0.188	0.143	0.193				0.217
2.24722	0.191	0.176	0.193	0.209	0.227	0.27	0.201	0.179	0.219				0.212	0.187	0.217	0.223	0.234	0.263	0.17	0.142	0.175				0.215	0.194	0.215	0.223	0.235	0.264	0.181	0.143	0.189				0.22	0.192	0.219	0.225	0.24	0.269	0.195	0.146	0.201				0.222
2.33056	0.194	0.179	0.196	0.216	0.231	0.274	0.2	0.183	0.22				0.215	0.192	0.22	0.228	0.24	0.269	0.174	0.146	0.178				0.218	0.198	0.218	0.229	0.241	0.271	0.186	0.146	0.195				0.224	0.197	0.222	0.23	0.247	0.277	0.201	0.15	0.206				0.224
2.41389	0.198	0.181	0.201	0.221	0.236	0.282	0.2	0.185	0.222				0.218	0.196	0.223	0.234	0.247	0.277	0.177	0.149	0.182				0.222	0.202	0.223	0.234	0.249	0.279	0.191	0.15	0.199				0.227	0.202	0.226	0.236	0.254	0.286	0.207	0.153	0.211				0.228
2.49722	0.2	0.185	0.201	0.226	0.243	0.289	0.203	0.192	0.225				0.221	0.201	0.227	0.241	0.254	0.285	0.18	0.152	0.185				0.226	0.207	0.227	0.242	0.255	0.288	0.196	0.154	0.203				0.231	0.206	0.23	0.244	0.262	0.295	0.21	0.158	0.217				0.231
2.58056	0.202	0.189	0.204	0.23	0.249	0.297	0.204	0.196	0.228				0.224	0.203	0.23	0.247	0.261	0.294	0.181	0.156	0.188				0.229	0.21	0.23	0.248	0.263	0.297	0.199	0.158	0.207				0.234	0.208	0.234	0.251	0.27	0.305	0.216	0.162	0.222				0.235
2.66389	0.204	0.192	0.207	0.237	0.255	0.305	0.205	0.199	0.229				0.227	0.206	0.234	0.254	0.269	0.304	0.183	0.159	0.19				0.233	0.214	0.234	0.256	0.271	0.307	0.203	0.162	0.211				0.238	0.212	0.238	0.259	0.279	0.316	0.221	0.167	0.228				0.239
2.74722	0.207	0.196	0.208	0.244	0.263	0.315	0.205	0.204	0.229				0.231	0.209	0.237	0.261	0.277	0.314	0.186	0.163	0.192				0.236	0.216	0.238	0.264	0.28	0.318	0.207	0.167	0.215				0.243	0.216	0.242	0.266	0.288	0.328	0.226	0.172	0.233				0.243
2.83056	0.209	0.196	0.212	0.249	0.269	0.324	0.204	0.209	0.224				0.235	0.212	0.241	0.269	0.286	0.325	0.184	0.167	0.191				0.24	0.22	0.243	0.272	0.288	0.329	0.21	0.171	0.218				0.247	0.219	0.246	0.275	0.298	0.34	0.233	0.177	0.237				0.247
2.91389	0.212	0.198	0.215	0.255	0.276	0.334	0.201	0.213	0.217				0.238	0.216	0.245	0.277	0.294	0.335	0.183	0.171	0.191				0.245	0.224	0.247	0.28	0.298	0.34	0.214	0.176	0.218				0.252	0.224	0.251	0.284	0.309	0.351	0.238	0.184	0.24				0.252
2.99722	0.214	0.201	0.217	0.262	0.284	0.343	0.195	0.217	0.21				0.243	0.22	0.249	0.285	0.304	0.345	0.18	0.176	0.189				0.249	0.228	0.252	0.289	0.309	0.351	0.217	0.18	0.218				0.257	0.228	0.256	0.293	0.319	0.364	0.244	0.188	0.241				0.257
3.08056	0.216	0.204	0.22	0.269	0.292	0.352	0.191	0.219	0.201				0.246	0.222	0.253	0.294	0.314	0.357	0.175	0.182	0.187				0.254	0.232	0.256	0.299	0.319	0.363	0.216	0.186	0.22				0.262	0.231	0.261	0.303	0.331	0.377	0.25	0.196	0.247				0.261
3.16389	0.219	0.207	0.223	0.277	0.299	0.362	0.187	0.221	0.191				0.25	0.227	0.257	0.304	0.324	0.367	0.173	0.186	0.183				0.258	0.236	0.261	0.308	0.331	0.374	0.218	0.192	0.222				0.266	0.235	0.265	0.314	0.344	0.388	0.256	0.201	0.251				0.266
3.24722	0.221	0.21	0.227	0.284	0.309	0.372	0.18	0.222	0.179				0.255	0.23	0.262	0.314	0.334	0.378	0.168	0.19	0.179				0.262	0.239	0.265	0.318	0.341	0.383	0.217	0.197	0.223				0.271	0.239	0.27	0.325	0.355	0.396	0.261	0.206	0.254				0.271
3.33056	0.224	0.212	0.228	0.293	0.317	0.38	0.174	0.225	0.169				0.258	0.234	0.266	0.325	0.345	0.384	0.165	0.193	0.174				0.267	0.244	0.27	0.329	0.352	0.391	0.218	0.203	0.223				0.275	0.243	0.275	0.336	0.368	0.404	0.267	0.212	0.257				0.275
3.41389	0.228	0.216	0.232	0.301	0.326	0.383	0.166	0.225	0.16				0.262	0.237	0.269	0.334	0.354	0.391	0.158	0.196	0.167				0.27	0.248	0.274	0.339	0.363	0.399	0.217	0.207	0.221				0.279	0.248	0.279	0.347	0.378	0.413	0.273	0.218	0.254				0.28
3.49722	0.23	0.218	0.234	0.309	0.335	0.392	0.159	0.225	0.15				0.265	0.241	0.273	0.344	0.366	0.398	0.151	0.196	0.158				0.274	0.252	0.277	0.351	0.373	0.407	0.215	0.212	0.218				0.283	0.252	0.283	0.359	0.388	0.421	0.279	0.226	0.246				0.284
3.58056	0.233	0.221	0.236	0.317	0.344	0.399	0.152	0.223	0.144				0.269	0.245	0.276	0.354	0.374	0.406	0.144	0.199	0.148				0.278	0.256	0.282	0.362	0.382	0.414	0.214	0.217	0.213				0.288	0.256	0.287	0.37	0.397	0.429	0.283	0.232	0.237				0.288
3.66389	0.235	0.223	0.239	0.326	0.351	0.404	0.147	0.217	0.139				0.272	0.249	0.28	0.365	0.382	0.413	0.138	0.2	0.14				0.281	0.26	0.285	0.373	0.388	0.422	0.21	0.223	0.204				0.291	0.26	0.291	0.378	0.404	0.437	0.283	0.237	0.223				0.291
3.74722	0.237	0.226	0.241	0.333	0.356	0.41	0.142	0.209	0.134				0.276	0.252	0.283	0.373	0.388	0.42	0.132	0.2	0.134				0.285	0.264	0.288	0.378	0.396	0.43	0.205	0.224	0.193				0.294	0.265	0.293	0.387	0.413	0.445	0.282	0.244	0.201				0.294
3.83056	0.239	0.23	0.244	0.341	0.363	0.417	0.14	0.201	0.132				0.279	0.256	0.286	0.381	0.397	0.427	0.128	0.199	0.129				0.287	0.268	0.291	0.386	0.405	0.437	0.2	0.225	0.176				0.297	0.268	0.296	0.395	0.422	0.453	0.282	0.25	0.18				0.296
3.91389	0.241	0.231	0.245	0.349	0.368	0.421	0.139	0.192	0.129				0.28	0.259	0.288	0.388	0.405	0.433	0.125	0.198	0.125				0.289	0.272	0.293	0.395	0.412	0.445	0.192	0.226	0.162				0.298	0.273	0.298	0.403	0.43	0.461	0.282	0.254	0.165				0.298
3.99722	0.243	0.234	0.249	0.354	0.375	0.428	0.136	0.182	0.127				0.282	0.262	0.29	0.395	0.412	0.44	0.122	0.194	0.122				0.29	0.275	0.294	0.402	0.419	0.451	0.181	0.225	0.15				0.3	0.276	0.3	0.412	0.439	0.467	0.28	0.259	0.15				0.3
4.08056	0.246	0.236	0.251	0.359	0.38	0.432	0.135	0.172	0.126				0.284	0.266	0.291	0.402	0.418	0.445	0.121	0.19	0.121				0.292	0.279	0.296	0.409	0.427	0.459	0.169	0.226	0.142				0.302	0.28	0.302	0.42	0.446	0.475	0.279	0.263	0.142				0.301
4.16389	0.248	0.237	0.253	0.365	0.386	0.437	0.134	0.162	0.124				0.286	0.269	0.294	0.41	0.426	0.453	0.119	0.184	0.119				0.294	0.283	0.298	0.417	0.438	0.464	0.159	0.225	0.135				0.304	0.284	0.304	0.429	0.455	0.482	0.274	0.268	0.136				0.303
4.24722	0.249	0.24	0.254	0.37	0.392	0.441	0.131	0.154	0.124				0.287	0.273	0.294	0.417	0.432	0.458	0.119	0.177	0.117				0.295	0.286	0.3	0.426	0.442	0.471	0.151	0.222	0.13				0.305	0.286	0.305	0.436	0.462	0.489	0.266	0.272	0.131				0.305
4.33056	0.251	0.242	0.255	0.377	0.397	0.447	0.131	0.148	0.123				0.288	0.275	0.296	0.423	0.437	0.462	0.118	0.167	0.116				0.296	0.288	0.301	0.431	0.448	0.477	0.145	0.219	0.126				0.306	0.288	0.306	0.444	0.47	0.495	0.255	0.274	0.128				0.307
4.41389	0.253	0.245	0.257	0.383	0.404	0.451	0.131	0.143	0.123				0.29	0.278	0.296	0.429	0.445	0.468	0.117	0.157	0.115				0.298	0.29	0.303	0.44	0.457	0.483	0.14	0.214	0.123				0.308	0.291	0.308	0.452	0.478	0.5	0.243	0.276	0.126				0.308
4.49722	0.252	0.247	0.257	0.386	0.406	0.455	0.128	0.137	0.122				0.29	0.28	0.298	0.437	0.453	0.472	0.117	0.148	0.114				0.299	0.292	0.304	0.447	0.464	0.487	0.135	0.206	0.121				0.31	0.293	0.309	0.46	0.485	0.507	0.232	0.274	0.124				0.309
4.58056	0.254	0.25	0.259	0.395	0.413	0.459	0.127	0.134	0.123				0.292	0.282	0.299	0.442	0.458	0.478	0.116	0.141	0.114				0.3	0.294	0.306	0.454	0.469	0.493	0.133	0.198	0.12				0.312	0.294	0.311	0.468	0.489	0.51	0.219	0.272	0.123				0.311
4.66389	0.254	0.251	0.259	0.4	0.419	0.462	0.127	0.131	0.121				0.293	0.284	0.3	0.45	0.464	0.482	0.116	0.136	0.113				0.302	0.295	0.307	0.459	0.473	0.496	0.131	0.187	0.119				0.313	0.296	0.312	0.474	0.493	0.514	0.206	0.268	0.122				0.313
4.74722	0.255	0.253	0.26	0.405	0.423	0.466	0.127	0.129	0.121				0.294	0.286	0.301	0.456	0.468	0.485	0.116	0.131	0.113				0.303	0.297	0.308	0.466	0.48	0.502	0.129	0.179	0.118				0.314	0.298	0.314	0.481	0.499	0.517	0.196	0.263	0.121				0.314
4.83056	0.254	0.255	0.261	0.409	0.427	0.469	0.126	0.126	0.121				0.295	0.286	0.302	0.46	0.472	0.488	0.116	0.129	0.112				0.304	0.3	0.309	0.471	0.483	0.505	0.128	0.171	0.118				0.315	0.299	0.315	0.484	0.504	0.52	0.186	0.254	0.121				0.315
4.91389	0.255	0.256	0.261	0.414	0.433	0.469	0.125	0.125	0.12				0.295	0.287	0.304	0.466	0.475	0.493	0.116	0.125	0.113				0.305	0.301	0.31	0.476	0.486	0.507	0.127	0.163	0.117				0.316	0.301	0.316	0.488	0.508	0.527	0.178	0.246	0.121				0.316
4.99722	0.256	0.256	0.262	0.421	0.437	0.473	0.127	0.124	0.12				0.297	0.289	0.305	0.47	0.48	0.494	0.115	0.122	0.111				0.306	0.302	0.312	0.479	0.49	0.51	0.125	0.155	0.117				0.317	0.303	0.317	0.492	0.509	0.53	0.17	0.237	0.12				0.317
5.08056	0.257	0.257	0.263	0.425	0.442	0.476	0.125	0.123	0.12				0.297	0.293	0.305	0.474	0.482	0.497	0.116	0.12	0.111				0.307	0.304	0.313	0.482	0.492	0.514	0.125	0.148	0.117				0.318	0.304	0.318	0.499	0.514	0.531	0.164	0.23	0.12				0.317
5.16389	0.257	0.258	0.263	0.429	0.445	0.477	0.125	0.122	0.12				0.298	0.29	0.305	0.477	0.487	0.5	0.115	0.118	0.111				0.308	0.305	0.314	0.487	0.497	0.518	0.125	0.142	0.117				0.319	0.306	0.319	0.501	0.517	0.536	0.157	0.221	0.12				0.319
5.24722	0.256	0.259	0.263	0.433	0.446	0.48	0.126	0.121	0.119				0.299	0.292	0.306	0.481	0.489	0.503	0.115	0.117	0.111				0.308	0.307	0.314	0.489	0.5	0.52	0.124	0.138	0.116				0.32	0.307	0.32	0.504	0.517	0.537	0.153	0.213	0.12				0.319
5.33056	0.257	0.259	0.264	0.437	0.451	0.481	0.124	0.121	0.12				0.3	0.296	0.307	0.483	0.492	0.505	0.115	0.116	0.11				0.309	0.307	0.314	0.494	0.503	0.522	0.123	0.133	0.116				0.32	0.309	0.32	0.506	0.521	0.538	0.149	0.207	0.119				0.32
5.41389	0.258	0.259	0.264	0.441	0.452	0.483	0.123	0.12	0.119				0.3	0.294	0.307	0.488	0.495	0.507	0.115	0.115	0.11				0.309	0.309	0.315	0.496	0.505	0.524	0.122	0.13	0.116				0.321	0.31	0.32	0.51	0.528	0.542	0.146	0.2	0.119				0.32
5.49722	0.258	0.26	0.264	0.444	0.452	0.484	0.123	0.12	0.12				0.3	0.295	0.307	0.489	0.497	0.51	0.114	0.115	0.11				0.31	0.31	0.315	0.5	0.508	0.528	0.122	0.127	0.116				0.321	0.311	0.321	0.514	0.531	0.542	0.145	0.191	0.119				0.321
5.58056	0.258	0.26	0.265	0.446	0.454	0.486	0.122	0.119	0.119				0.301	0.296	0.308	0.491	0.501	0.511	0.114	0.114	0.11				0.31	0.312	0.315	0.503	0.51	0.528	0.122	0.126	0.116				0.322	0.312	0.321	0.517	0.531	0.548	0.142	0.187	0.119				0.321
5.66389	0.258	0.261	0.264	0.448	0.454	0.486	0.123	0.119	0.119				0.301	0.298	0.309	0.495	0.501	0.513	0.115	0.113	0.11				0.31	0.313	0.316	0.505	0.513	0.531	0.122	0.124	0.116				0.321	0.313	0.321	0.522	0.531	0.551	0.14	0.181	0.119				0.321
5.74722	0.26	0.262	0.265	0.451	0.457	0.487	0.122	0.118	0.118				0.301	0.298	0.309	0.497	0.503	0.514	0.113	0.112	0.11				0.31	0.313	0.315	0.507	0.515	0.534	0.121	0.122	0.116				0.321	0.315	0.32	0.521	0.533	0.55	0.14	0.175	0.119				0.321
5.83056	0.259	0.263	0.265	0.453	0.458	0.489	0.121	0.118	0.119				0.302	0.299	0.309	0.5	0.506	0.517	0.114	0.112	0.11				0.31	0.314	0.315	0.509	0.516	0.535	0.121	0.121	0.115				0.322	0.315	0.321	0.525	0.538	0.553	0.137	0.171	0.118				0.321
5.91389	0.259	0.263	0.265	0.454	0.459	0.49	0.121	0.118	0.118				0.302	0.299	0.309	0.503	0.508	0.519	0.114	0.112	0.11				0.31	0.315	0.315	0.512	0.521	0.538	0.12	0.12	0.115				0.321	0.316	0.321	0.527	0.538	0.553	0.136	0.166	0.118				0.321
5.99722	0.259	0.263	0.265	0.455	0.458	0.491	0.121	0.117	0.118				0.302	0.301	0.309	0.504	0.509	0.52	0.114	0.112	0.11				0.31	0.315	0.315	0.516	0.519	0.54	0.121	0.12	0.116				0.321	0.315	0.32	0.529	0.54	0.557	0.137	0.162	0.119				0.32
6.08056	0.261	0.263	0.265	0.457	0.461	0.493	0.121	0.117	0.118				0.302	0.304	0.309	0.507	0.512	0.523	0.113	0.111	0.109				0.31	0.315	0.314	0.517	0.524	0.54	0.12	0.119	0.116				0.321	0.317	0.32	0.531	0.543	0.558	0.136	0.16	0.119				0.321
6.16389	0.259	0.264	0.265	0.46	0.463	0.492	0.12	0.117	0.118				0.302	0.301	0.309	0.509	0.513	0.524	0.113	0.111	0.109				0.31	0.317	0.314	0.519	0.522	0.542	0.12	0.119	0.115				0.321	0.316	0.319	0.535	0.545	0.561	0.134	0.157	0.119				0.32
6.24722	0.26	0.265	0.264	0.461	0.463	0.495	0.12	0.117	0.118				0.301	0.302	0.308	0.51	0.515	0.525	0.113	0.111	0.109				0.31	0.317	0.314	0.52	0.526	0.542	0.12	0.118	0.115				0.32	0.317	0.318	0.535	0.545	0.562	0.134	0.155	0.118				0.32
6.33056	0.259	0.265	0.265	0.462	0.464	0.496	0.121	0.116	0.118				0.301	0.309	0.308	0.514	0.516	0.527	0.113	0.111	0.109				0.31	0.316	0.313	0.525	0.527	0.545	0.12	0.117	0.115				0.32	0.318	0.318	0.541	0.548	0.562	0.133	0.152	0.118				0.319
6.41389	0.26	0.265	0.265	0.463	0.464	0.497	0.12	0.117	0.117				0.301	0.303	0.307	0.515	0.518	0.529	0.113	0.111	0.108				0.309	0.316	0.313	0.524	0.529	0.546	0.12	0.117	0.114				0.32	0.318	0.317	0.539	0.554	0.566	0.132	0.15	0.119				0.319
6.49722	0.259	0.265	0.265	0.465	0.466	0.497	0.12	0.116	0.118				0.301	0.302	0.307	0.518	0.52	0.53	0.113	0.11	0.109				0.308	0.316	0.312	0.526	0.529	0.549	0.12	0.117	0.115				0.318	0.317	0.317	0.542	0.554	0.564	0.132	0.149	0.118				0.318
6.58056	0.259	0.265	0.265	0.467	0.467	0.496	0.12	0.116	0.118				0.301	0.303	0.306	0.519	0.521	0.531	0.112	0.11	0.108				0.309	0.316	0.312	0.527	0.531	0.55	0.12	0.116	0.115				0.319	0.316	0.317	0.543	0.554	0.569	0.132	0.147	0.118				0.318
6.66389	0.259	0.265	0.264	0.469	0.468	0.498	0.12	0.116	0.118				0.301	0.303	0.306	0.52	0.522	0.533	0.112	0.11	0.109				0.307	0.316	0.31	0.529	0.532	0.552	0.119	0.116	0.115				0.318	0.317	0.315	0.545	0.555	0.567	0.131	0.146	0.118				0.317
6.74722	0.26	0.266	0.264	0.469	0.469	0.499	0.12	0.116	0.118				0.3	0.302	0.306	0.522	0.522	0.534	0.112	0.11	0.108				0.308	0.316	0.31	0.53	0.534	0.554	0.119	0.116	0.115				0.318	0.316	0.315	0.547	0.554	0.569	0.131	0.146	0.118				0.316
6.83056	0.259	0.265	0.264	0.47	0.471	0.499	0.12	0.115	0.117				0.3	0.302	0.305	0.523	0.524	0.535	0.112	0.11	0.109				0.306	0.315	0.309	0.533	0.535	0.553	0.119	0.115	0.115				0.317	0.315	0.314	0.548	0.558	0.575	0.131	0.144	0.118				0.315
6.91389	0.26	0.267	0.264	0.472	0.47	0.5	0.119	0.116	0.118				0.299	0.303	0.304	0.525	0.525	0.535	0.112	0.109	0.108				0.306	0.315	0.309	0.533	0.536	0.555	0.119	0.115	0.115				0.316	0.316	0.313	0.548	0.562	0.577	0.13	0.143	0.118				0.314
6.99722	0.259	0.266	0.264	0.472	0.472	0.5	0.119	0.115	0.117				0.299	0.301	0.304	0.526	0.526	0.537	0.112	0.11	0.108				0.305	0.314	0.308	0.536	0.536	0.555	0.119	0.114	0.115				0.315	0.315	0.313	0.549	0.558	0.573	0.13	0.143	0.119				0.314
7.08056	0.258	0.266	0.264	0.477	0.473	0.503	0.119	0.115	0.118				0.299	0.302	0.303	0.528	0.528	0.539	0.112	0.109	0.109				0.304	0.314	0.307	0.537	0.538	0.558	0.119	0.115	0.114				0.315	0.315	0.313	0.551	0.559	0.577	0.13	0.142	0.118				0.313
7.16389	0.258	0.266	0.263	0.475	0.473	0.502	0.119	0.115	0.118				0.298	0.304	0.302	0.529	0.528	0.54	0.112	0.109	0.109				0.304	0.314	0.306	0.537	0.541	0.558	0.119	0.114	0.114				0.313	0.314	0.311	0.552	0.56	0.578	0.129	0.141	0.119				0.313
7.24722	0.259	0.267	0.264	0.478	0.476	0.505	0.119	0.114	0.117				0.297	0.302	0.302	0.531	0.529	0.541	0.112	0.11	0.108				0.304	0.314	0.305	0.539	0.54	0.558	0.119	0.114	0.115				0.313	0.313	0.311	0.557	0.559	0.579	0.129	0.141	0.119				0.313
7.33056	0.259	0.267	0.264	0.475	0.475	0.505	0.119	0.114	0.118				0.298	0.301	0.301	0.532	0.532	0.542	0.112	0.109	0.108				0.303	0.313	0.306	0.542	0.541	0.561	0.119	0.115	0.114				0.313	0.313	0.311	0.558	0.563	0.579	0.129	0.141	0.118				0.311
7.41389	0.258	0.267	0.263	0.481	0.477	0.505	0.119	0.114	0.118				0.297	0.3	0.3	0.532	0.532	0.542	0.112	0.109	0.108				0.302	0.311	0.305	0.543	0.545	0.561	0.119	0.114	0.115				0.312	0.312	0.309	0.557	0.562	0.582	0.128	0.14	0.118				0.31
7.49722	0.258	0.267	0.263	0.477	0.476	0.504	0.119	0.114	0.118				0.295	0.299	0.3	0.533	0.533	0.543	0.112	0.109	0.11				0.301	0.312	0.304	0.544	0.543	0.562	0.119	0.114	0.115				0.311	0.311	0.309	0.56	0.565	0.579	0.128	0.14	0.119				0.31
7.58056	0.258	0.267	0.263	0.481	0.477	0.505	0.12	0.115	0.117				0.295	0.3	0.299	0.535	0.533	0.545	0.112	0.109	0.109				0.301	0.311	0.303	0.546	0.544	0.564	0.118	0.114	0.115				0.311	0.312	0.309	0.56	0.566	0.582	0.128	0.139	0.118				0.31
7.66389	0.258	0.267	0.262	0.484	0.478	0.507	0.119	0.114	0.118				0.295	0.299	0.299	0.536	0.533	0.545	0.112	0.109	0.109				0.299	0.31	0.302	0.546	0.544	0.564	0.119	0.114	0.115				0.31	0.31	0.307	0.559	0.57	0.578	0.128	0.139	0.118				0.309
7.74722	0.258	0.268	0.262	0.482	0.479	0.507	0.119	0.115	0.117				0.295	0.297	0.298	0.537	0.534	0.547	0.112	0.109	0.109				0.299	0.31	0.302	0.547	0.545	0.564	0.119	0.114	0.115				0.309	0.31	0.306	0.561	0.567	0.582	0.128	0.139	0.118				0.307
7.83056	0.257	0.267	0.262	0.483	0.48	0.507	0.119	0.115	0.118				0.293	0.299	0.297	0.538	0.535	0.546	0.112	0.109	0.108				0.299	0.309	0.302	0.549	0.547	0.565	0.118	0.114	0.115				0.309	0.31	0.306	0.561	0.57	0.581	0.128	0.138	0.118				0.307
7.91389	0.256	0.266	0.262	0.486	0.481	0.507	0.119	0.114	0.118				0.292	0.297	0.297	0.538	0.535	0.548	0.112	0.109	0.108				0.298	0.309	0.301	0.549	0.547	0.566	0.118	0.114	0.115				0.308	0.309	0.305	0.564	0.57	0.581	0.128	0.138	0.119				0.307
7.99722	0.257	0.267	0.262	0.484	0.48	0.509	0.119	0.114	0.117				0.292	0.297	0.297	0.539	0.536	0.548	0.112	0.109	0.108				0.297	0.307	0.3	0.549	0.548	0.567	0.119	0.114	0.115				0.307	0.308	0.304	0.563	0.569	0.586	0.127	0.138	0.119				0.306
8.08056	0.257	0.267	0.262	0.487	0.482	0.51	0.119	0.115	0.118				0.292	0.297	0.295	0.54	0.537	0.55	0.112	0.109	0.109				0.297	0.308	0.299	0.55	0.55	0.567	0.119	0.114	0.115				0.306	0.308	0.305	0.564	0.568	0.586	0.127	0.137	0.118				0.305
8.16389	0.256	0.268	0.261	0.497	0.483	0.51	0.119	0.115	0.118				0.291	0.295	0.295	0.544	0.537	0.551	0.112	0.109	0.109				0.296	0.306	0.299	0.551	0.549	0.567	0.118	0.113	0.115				0.306	0.307	0.303	0.566	0.568	0.584	0.127	0.136	0.118				0.305
8.24722	0.256	0.267	0.261	0.489	0.484	0.511	0.119	0.115	0.118				0.291	0.295	0.295	0.542	0.537	0.551	0.112	0.109	0.109				0.296	0.306	0.298	0.553	0.549	0.567	0.118	0.114	0.115				0.306	0.307	0.303	0.567	0.573	0.588	0.127	0.137	0.118				0.304
8.33056	0.256	0.266	0.26	0.487	0.484	0.511	0.119	0.114	0.118				0.29	0.295	0.294	0.543	0.537	0.552	0.112	0.109	0.109				0.295	0.306	0.297	0.552	0.55	0.571	0.119	0.114	0.115				0.305	0.307	0.302	0.567	0.575	0.585	0.128	0.136	0.119				0.303
8.41389	0.256	0.267	0.261	0.489	0.486	0.512	0.119	0.115	0.119				0.289	0.294	0.294	0.545	0.538	0.553	0.112	0.11	0.109				0.295	0.306	0.298	0.554	0.551	0.57	0.118	0.114	0.116				0.304	0.305	0.302	0.569	0.569	0.588	0.127	0.137	0.12				0.303
8.49722	0.256	0.266	0.26	0.491	0.485	0.513	0.119	0.114	0.119				0.289	0.293	0.293	0.546	0.54	0.553	0.112	0.109	0.109				0.294	0.306	0.297	0.554	0.55	0.57	0.119	0.114	0.115				0.303	0.305	0.301	0.568	0.575	0.586	0.127	0.137	0.12				0.302
8.58056	0.256	0.267	0.26	0.493	0.488	0.513	0.119	0.115	0.121				0.289	0.293	0.292	0.545	0.541	0.554	0.112	0.11	0.109				0.293	0.305	0.296	0.556	0.552	0.571	0.118	0.113	0.116				0.303	0.304	0.3	0.569	0.581	0.589	0.127	0.136	0.12				0.301
8.66389	0.256	0.267	0.26	0.493	0.487	0.514	0.122	0.115	0.119				0.288	0.293	0.292	0.546	0.54	0.554	0.112	0.11	0.109				0.292	0.304	0.295	0.556	0.552	0.572	0.119	0.114	0.115				0.303	0.304	0.3	0.57	0.57	0.589	0.127	0.136	0.12				0.301
8.74722	0.255	0.266	0.26	0.492	0.488	0.514	0.119	0.115	0.119				0.288	0.293	0.292	0.546	0.542	0.555	0.112	0.109	0.109				0.293	0.304	0.294	0.556	0.552	0.573	0.119	0.114	0.115				0.302	0.303	0.299	0.571	0.573	0.586	0.127	0.136	0.12				0.3
8.83056	0.255	0.266	0.259	0.495	0.487	0.513	0.12	0.115	0.119				0.287	0.292	0.291	0.547	0.541	0.557	0.113	0.109	0.109				0.294	0.304	0.294	0.556	0.552	0.573	0.119	0.114	0.115				0.302	0.303	0.299	0.571	0.573	0.588	0.127	0.136	0.121				0.3
8.91389	0.256	0.266	0.259	0.495	0.49	0.514	0.119	0.115	0.12				0.287	0.291	0.291	0.547	0.542	0.556	0.112	0.109	0.109				0.291	0.303	0.294	0.557	0.552	0.574	0.119	0.114	0.117				0.301	0.302	0.298	0.571	0.573	0.593	0.127	0.136	0.121				0.299
8.99722	0.255	0.266	0.259	0.497	0.491	0.515	0.12	0.115	0.12				0.285	0.291	0.291	0.548	0.542	0.556	0.114	0.11	0.11				0.291	0.303	0.294	0.558	0.554	0.573	0.119	0.114	0.116				0.299	0.303	0.298	0.571	0.575	0.593	0.127	0.136	0.121				0.299
9.08056	0.255	0.266	0.259	0.498	0.492	0.516	0.12	0.114	0.12				0.286	0.291	0.291	0.549	0.545	0.558	0.113	0.109	0.109				0.291	0.302	0.293	0.558	0.552	0.574	0.119	0.114	0.116				0.3	0.302	0.297	0.57	0.574	0.592	0.127	0.136	0.121				0.298
9.16389	0.255	0.266	0.259	0.499	0.496	0.516	0.12	0.115	0.12				0.286	0.291	0.29	0.549	0.544	0.558	0.113	0.109	0.109				0.291	0.303	0.293	0.558	0.554	0.574	0.119	0.114	0.115				0.299	0.302	0.297	0.572	0.574	0.589	0.127	0.136	0.121				0.298
9.24722	0.256	0.265	0.259	0.499	0.493	0.516	0.121	0.115	0.121				0.285	0.291	0.29	0.549	0.543	0.559	0.113	0.11	0.11				0.291	0.302	0.293	0.558	0.554	0.575	0.119	0.114	0.116				0.299	0.301	0.296	0.573	0.573	0.591	0.128	0.135	0.121				0.297
9.33056	0.255	0.266	0.259	0.499	0.492	0.517	0.121	0.115	0.12				0.285	0.29	0.289	0.55	0.543	0.558	0.113	0.11	0.11				0.291	0.302	0.292	0.559	0.555	0.575	0.119	0.115	0.116				0.298	0.302	0.296	0.571	0.573	0.595	0.128	0.135	0.122				0.297
9.41389	0.255	0.266	0.259	0.499	0.494	0.518	0.121	0.115	0.121				0.284	0.29	0.289	0.552	0.544	0.558	0.114	0.109	0.111				0.289	0.301	0.291	0.559	0.553	0.577	0.119	0.114	0.117				0.298	0.301	0.296	0.572	0.572	0.593	0.127	0.135	0.122				0.297
9.49722	0.256	0.266	0.259	0.5	0.494	0.518	0.122	0.116	0.122				0.284	0.289	0.289	0.551	0.545	0.56	0.114	0.11	0.111				0.29	0.3	0.292	0.561	0.554	0.576	0.12	0.115	0.117				0.297	0.3	0.295	0.574	0.574	0.596	0.127	0.135	0.122				0.296
9.58056	0.256	0.266	0.259	0.502	0.493	0.519	0.122	0.116	0.122				0.284	0.289	0.289	0.55	0.543	0.561	0.117	0.11	0.111				0.289	0.301	0.292	0.56	0.554	0.578	0.12	0.115	0.117				0.297	0.3	0.295	0.575	0.575	0.592	0.128	0.134	0.122				0.296
9.66389	0.256	0.266	0.259	0.502	0.497	0.519	0.122	0.116	0.122				0.284	0.289	0.289	0.551	0.545	0.56	0.114	0.11	0.111				0.289	0.3	0.291	0.56	0.554	0.578	0.12	0.114	0.117				0.297	0.299	0.295	0.572	0.576	0.589	0.128	0.134	0.122				0.296
9.74722	0.256	0.266	0.259	0.503	0.496	0.519	0.122	0.116	0.123				0.283	0.289	0.289	0.553	0.546	0.561	0.114	0.11	0.112				0.288	0.299	0.291	0.56	0.555	0.578	0.12	0.114	0.117				0.297	0.299	0.294	0.574	0.572	0.594	0.129	0.134	0.123				0.295
9.83056	0.256	0.267	0.259	0.504	0.497	0.52	0.123	0.117	0.124				0.284	0.289	0.288	0.553	0.544	0.561	0.114	0.11	0.112				0.289	0.3	0.291	0.561	0.555	0.577	0.12	0.114	0.117				0.295	0.299	0.296	0.574	0.577	0.595	0.129	0.134	0.123				0.296
9.91389	0.257	0.267	0.259	0.505	0.504	0.52	0.123	0.116	0.123				0.283	0.288	0.289	0.554	0.546	0.561	0.114	0.11	0.112				0.288	0.299	0.291	0.563	0.556	0.579	0.121	0.115	0.118				0.295	0.3	0.294	0.575	0.575	0.592	0.128	0.134	0.123				0.294
9.99722	0.256	0.267	0.259	0.503	0.5	0.521	0.123	0.116	0.124				0.283	0.289	0.288	0.553	0.545	0.561	0.115	0.11	0.112				0.287	0.299	0.29	0.562	0.555	0.578	0.12	0.115	0.119				0.296	0.298	0.294	0.577	0.576	0.595	0.128	0.134	0.124				0.295
10.0806	0.257	0.267	0.259	0.506	0.499	0.52	0.124	0.118	0.125				0.283	0.288	0.288	0.553	0.546	0.561	0.116	0.111	0.113				0.287	0.299	0.291	0.563	0.557	0.579	0.121	0.115	0.119				0.296	0.299	0.294	0.576	0.576	0.596	0.128	0.134	0.123				0.294
10.1639	0.257	0.267	0.26	0.509	0.501	0.522	0.125	0.117	0.125				0.283	0.289	0.289	0.553	0.546	0.563	0.116	0.111	0.113				0.287	0.298	0.29	0.564	0.556	0.58	0.121	0.115	0.119				0.296	0.299	0.295	0.574	0.576	0.597	0.13	0.133	0.125				0.295
10.2472	0.257	0.267	0.26	0.509	0.5	0.522	0.125	0.117	0.126				0.283	0.288	0.288	0.555	0.546	0.561	0.117	0.111	0.113				0.287	0.299	0.289	0.564	0.556	0.581	0.122	0.115	0.119				0.295	0.298	0.293	0.578	0.577	0.595	0.129	0.133	0.124				0.295
10.3306	0.257	0.267	0.26	0.507	0.501	0.522	0.126	0.118	0.126				0.283	0.288	0.288	0.554	0.545	0.564	0.117	0.112	0.114				0.287	0.298	0.289	0.564	0.556	0.58	0.122	0.115	0.119				0.296	0.297	0.294	0.578	0.578	0.596	0.129	0.133	0.124				0.294
10.4139	0.258	0.268	0.26	0.51	0.502	0.522	0.126	0.118	0.128				0.283	0.288	0.289	0.556	0.547	0.564	0.117	0.112	0.114				0.288	0.299	0.289	0.564	0.556	0.58	0.122	0.116	0.12				0.295	0.298	0.294	0.579	0.578	0.597	0.13	0.132	0.126				0.295
10.4972	0.258	0.268	0.261	0.51	0.502	0.524	0.127	0.118	0.128				0.283	0.288	0.289	0.554	0.547	0.565	0.119	0.112	0.114				0.287	0.298	0.29	0.564	0.558	0.581	0.123	0.116	0.121				0.295	0.297	0.293	0.577	0.577	0.592	0.13	0.132	0.126				0.294
10.5806	0.258	0.268	0.261	0.511	0.503	0.524	0.128	0.119	0.129				0.283	0.289	0.289	0.555	0.548	0.565	0.12	0.112	0.115				0.287	0.298	0.289	0.565	0.558	0.581	0.124	0.116	0.121				0.295	0.299	0.294	0.577	0.575	0.593	0.13	0.132	0.127				0.294
10.6639	0.259	0.269	0.261	0.512	0.503	0.524	0.129	0.119	0.13				0.284	0.289	0.289	0.556	0.547	0.567	0.119	0.112	0.115				0.288	0.302	0.289	0.566	0.557	0.581	0.124	0.116	0.122				0.296	0.298	0.294	0.576	0.577	0.595	0.13	0.131	0.127				0.294
10.7472	0.259	0.269	0.262	0.514	0.504	0.524	0.13	0.12	0.131				0.283	0.289	0.289	0.555	0.547	0.566	0.12	0.113	0.116				0.288	0.299	0.29	0.566	0.557	0.582	0.125	0.117	0.123				0.296	0.299	0.294	0.579	0.58	0.598	0.131	0.132	0.128				0.294
10.8306	0.26	0.27	0.263	0.513	0.505	0.525	0.131	0.121	0.132				0.284	0.29	0.29	0.557	0.549	0.567	0.121	0.113	0.117				0.288	0.298	0.29	0.567	0.559	0.583	0.125	0.117	0.123				0.295	0.298	0.294	0.581	0.583	0.595	0.131	0.131	0.129				0.295
10.9139	0.26	0.269	0.263	0.513	0.504	0.525	0.132	0.121	0.133				0.284	0.289	0.29	0.556	0.546	0.571	0.121	0.114	0.117				0.288	0.299	0.291	0.568	0.559	0.583	0.126	0.117	0.124				0.296	0.297	0.294	0.58	0.576	0.596	0.132	0.131	0.129				0.294
10.9972	0.26	0.27	0.263	0.515	0.506	0.525	0.133	0.121	0.134				0.284	0.29	0.291	0.557	0.549	0.566	0.122	0.114	0.118				0.288	0.299	0.291	0.567	0.559	0.583	0.127	0.117	0.125				0.296	0.298	0.294	0.579	0.576	0.593	0.133	0.131	0.13				0.295
11.0806	0.26	0.27	0.263	0.514	0.505	0.525	0.133	0.122	0.135				0.284	0.291	0.291	0.558	0.548	0.565	0.123	0.115	0.119				0.288	0.299	0.291	0.567	0.56	0.583	0.128	0.118	0.126				0.297	0.297	0.295	0.583	0.575	0.593	0.133	0.131	0.131				0.294
11.1639	0.261	0.271	0.263	0.515	0.506	0.526	0.135	0.123	0.136				0.285	0.29	0.291	0.557	0.547	0.567	0.124	0.115	0.119				0.288	0.299	0.292	0.568	0.557	0.585	0.129	0.118	0.126				0.297	0.298	0.295	0.58	0.576	0.599	0.134	0.131	0.132				0.295
11.2472	0.26	0.271	0.264	0.516	0.506	0.527	0.136	0.124	0.138				0.285	0.29	0.291	0.557	0.549	0.567	0.125	0.115	0.12				0.288	0.3	0.292	0.569	0.56	0.585	0.13	0.118	0.127				0.296	0.3	0.296	0.582	0.581	0.594	0.135	0.131	0.133				0.295
11.3306	0.26	0.271	0.264	0.517	0.506	0.525	0.137	0.124	0.139				0.286	0.291	0.292	0.559	0.548	0.569	0.126	0.116	0.121				0.291	0.3	0.292	0.572	0.56	0.585	0.13	0.119	0.128				0.296	0.299	0.296	0.583	0.578	0.595	0.136	0.13	0.133				0.295
11.4139	0.261	0.271	0.264	0.517	0.507	0.526	0.139	0.125	0.14				0.287	0.292	0.293	0.559	0.549	0.569	0.128	0.116	0.122				0.29	0.301	0.293	0.57	0.56	0.585	0.132	0.12	0.129				0.297	0.3	0.295	0.581	0.582	0.599	0.136	0.131	0.135				0.295
11.4972	0.261	0.271	0.265	0.518	0.507	0.527	0.14	0.126	0.142				0.287	0.292	0.293	0.561	0.549	0.571	0.128	0.118	0.123				0.291	0.301	0.293	0.57	0.56	0.587	0.132	0.12	0.13				0.298	0.3	0.297	0.58	0.58	0.6	0.136	0.131	0.137				0.296
11.5806	0.261	0.272	0.265	0.52	0.508	0.527	0.141	0.127	0.142				0.287	0.293	0.293	0.561	0.549	0.571	0.13	0.118	0.124				0.291	0.303	0.294	0.571	0.56	0.585	0.133	0.121	0.131				0.297	0.301	0.298	0.582	0.585	0.596	0.137	0.131	0.138				0.296
11.6639	0.261	0.272	0.266	0.519	0.508	0.528	0.143	0.127	0.144				0.288	0.293	0.294	0.561	0.55	0.571	0.13	0.119	0.125				0.291	0.302	0.294	0.57	0.56	0.586	0.135	0.122	0.133				0.298	0.301	0.298	0.583	0.58	0.596	0.138	0.13	0.138				0.298
11.7472	0.26	0.272	0.267	0.518	0.507	0.527	0.145	0.129	0.146				0.288	0.293	0.295	0.563	0.549	0.568	0.132	0.119	0.127				0.292	0.303	0.295	0.571	0.561	0.586	0.136	0.123	0.133				0.299	0.301	0.299	0.582	0.581	0.602	0.139	0.13	0.139				0.297
11.8306	0.261	0.272	0.267	0.519	0.508	0.527	0.147	0.13	0.147				0.289	0.294	0.295	0.563	0.549	0.571	0.134	0.12	0.127				0.293	0.303	0.296	0.572	0.561	0.585	0.136	0.122	0.134				0.3	0.301	0.299	0.583	0.582	0.597	0.141	0.131	0.14				0.298
11.9139	0.26	0.273	0.268	0.519	0.508	0.528	0.148	0.131	0.149				0.29	0.295	0.296	0.563	0.553	0.573	0.134	0.12	0.128				0.294	0.304	0.296	0.573	0.563	0.586	0.138	0.123	0.135				0.3	0.302	0.3	0.583	0.582	0.594	0.14	0.13	0.142				0.299
11.9972	0.261	0.273	0.268	0.518	0.508	0.527	0.15	0.132	0.15				0.291	0.295	0.298	0.561	0.55	0.571	0.135	0.122	0.13				0.294	0.305	0.297	0.572	0.564	0.586	0.139	0.124	0.137				0.301	0.304	0.301	0.586	0.581	0.6	0.142	0.131	0.143				0.299
12.0806	0.26	0.274	0.269	0.52	0.508	0.528	0.152	0.133	0.153				0.291	0.296	0.298	0.563	0.553	0.571	0.137	0.122	0.131				0.295	0.305	0.297	0.573	0.562	0.586	0.141	0.125	0.137				0.303	0.304	0.302	0.587	0.582	0.598	0.144	0.131	0.144				0.301
12.1639	0.26	0.274	0.27	0.521	0.509	0.529	0.154	0.135	0.154				0.292	0.297	0.299	0.565	0.552	0.572	0.139	0.124	0.132				0.296	0.306	0.299	0.575	0.565	0.587	0.142	0.126	0.139				0.303	0.304	0.302	0.584	0.581	0.596	0.144	0.131	0.146				0.301
12.2472	0.259	0.273	0.27	0.52	0.51	0.53	0.156	0.135	0.156				0.293	0.297	0.3	0.564	0.553	0.572	0.141	0.125	0.134				0.296	0.306	0.3	0.575	0.563	0.586	0.143	0.127	0.141				0.304	0.305	0.303	0.586	0.583	0.595	0.146	0.131	0.147				0.302
12.3306	0.259	0.274	0.271	0.522	0.509	0.528	0.158	0.138	0.158				0.294	0.298	0.301	0.566	0.553	0.574	0.142	0.126	0.135				0.297	0.307	0.302	0.575	0.564	0.586	0.144	0.128	0.141				0.304	0.307	0.305	0.586	0.582	0.596	0.147	0.131	0.149				0.302
12.4139	0.258	0.274	0.272	0.521	0.508	0.53	0.16	0.139	0.161				0.294	0.299	0.302	0.566	0.554	0.573	0.143	0.127	0.137				0.298	0.309	0.302	0.575	0.564	0.588	0.145	0.129	0.144				0.306	0.307	0.306	0.589	0.581	0.597	0.148	0.131	0.15				0.304
12.4972	0.257	0.274	0.272	0.522	0.509	0.529	0.162	0.14	0.163				0.296	0.3	0.303	0.566	0.552	0.575	0.146	0.129	0.138				0.299	0.309	0.304	0.577	0.563	0.588	0.147	0.131	0.144				0.307	0.308	0.307	0.586	0.583	0.597	0.15	0.133	0.153				0.304
12.5806	0.257	0.275	0.273	0.522	0.509	0.53	0.164	0.142	0.165				0.296	0.301	0.304	0.568	0.553	0.574	0.148	0.13	0.141				0.3	0.31	0.304	0.576	0.567	0.588	0.148	0.131	0.146				0.308	0.309	0.307	0.588	0.584	0.601	0.151	0.132	0.154				0.306
12.6639	0.255	0.274	0.274	0.523	0.507	0.529	0.167	0.143	0.167				0.297	0.302	0.305	0.568	0.553	0.574	0.15	0.13	0.142				0.302	0.311	0.305	0.576	0.564	0.588	0.15	0.133	0.147				0.309	0.31	0.309	0.587	0.586	0.599	0.151	0.132	0.156				0.307
12.7472	0.255	0.274	0.274	0.523	0.508	0.53	0.17	0.145	0.17				0.299	0.303	0.307	0.568	0.554	0.576	0.153	0.131	0.144				0.303	0.313	0.307	0.578	0.566	0.588	0.152	0.134	0.149				0.31	0.311	0.309	0.588	0.588	0.597	0.154	0.133	0.157				0.308
12.8306	0.255	0.275	0.275	0.523	0.508	0.531	0.173	0.147	0.172				0.3	0.304	0.308	0.569	0.555	0.575	0.155	0.133	0.145				0.304	0.313	0.307	0.578	0.566	0.588	0.154	0.135	0.151				0.311	0.311	0.31	0.588	0.583	0.602	0.155	0.133	0.159				0.309
12.9139	0.253	0.275	0.275	0.523	0.508	0.53	0.176	0.149	0.175				0.3	0.305	0.309	0.571	0.555	0.577	0.158	0.134	0.148				0.306	0.316	0.309	0.579	0.566	0.59	0.157	0.136	0.154				0.313	0.315	0.312	0.589	0.581	0.598	0.157	0.134	0.162				0.311
12.9972	0.254	0.274	0.275	0.523	0.508	0.532	0.18	0.151	0.179				0.302	0.306	0.311	0.575	0.557	0.578	0.162	0.136	0.15				0.307	0.317	0.31	0.579	0.568	0.589	0.158	0.137	0.156				0.314	0.315	0.314	0.592	0.585	0.598	0.158	0.134	0.164				0.312
13.0806	0.253	0.275	0.275	0.523	0.508	0.531	0.183	0.152	0.181				0.303	0.307	0.312	0.572	0.556	0.578	0.162	0.137	0.153				0.308	0.317	0.311	0.58	0.567	0.589	0.161	0.138	0.159				0.316	0.315	0.315	0.589	0.589	0.599	0.16	0.134	0.166				0.313
13.1639	0.253	0.275	0.277	0.524	0.508	0.531	0.186	0.154	0.185				0.304	0.308	0.314	0.573	0.555	0.579	0.166	0.139	0.155				0.309	0.319	0.313	0.58	0.57	0.59	0.162	0.14	0.16				0.317	0.316	0.316	0.594	0.589	0.604	0.162	0.134	0.168				0.314
13.2472	0.252	0.275	0.276	0.523	0.508	0.531	0.19	0.156	0.188				0.306	0.31	0.315	0.574	0.556	0.579	0.169	0.14	0.157				0.311	0.32	0.315	0.581	0.567	0.591	0.165	0.141	0.164				0.319	0.318	0.317	0.59	0.592	0.602	0.17	0.135	0.17				0.316
13.3306	0.251	0.275	0.278	0.522	0.508	0.533	0.193	0.158	0.191				0.306	0.31	0.316	0.577	0.559	0.578	0.172	0.142	0.16				0.312	0.321	0.316	0.582	0.57	0.59	0.167	0.142	0.166				0.319	0.319	0.318	0.59	0.592	0.6	0.166	0.136	0.173				0.318
13.4139	0.251	0.275	0.276	0.523	0.508	0.532	0.197	0.16	0.194				0.307	0.31	0.317	0.575	0.557	0.578	0.175	0.144	0.163				0.313	0.323	0.318	0.582	0.569	0.591	0.17	0.143	0.168				0.321	0.32	0.32	0.596	0.585	0.603	0.171	0.136	0.177				0.319
13.4972	0.251	0.274	0.277	0.523	0.508	0.532	0.202	0.163	0.198				0.308	0.312	0.318	0.573	0.559	0.578	0.179	0.146	0.166				0.316	0.324	0.318	0.583	0.568	0.592	0.173	0.145	0.17				0.324	0.323	0.322	0.592	0.586	0.604	0.173	0.137	0.178				0.321
13.5806	0.249	0.274	0.277	0.523	0.507	0.532	0.205	0.164	0.201				0.309	0.313	0.319	0.575	0.56	0.578	0.182	0.148	0.169				0.316	0.327	0.32	0.583	0.57	0.592	0.175	0.147	0.173				0.325	0.323	0.325	0.601	0.588	0.604	0.172	0.137	0.181				0.323
13.6639	0.249	0.274	0.277	0.523	0.508	0.533	0.212	0.166	0.206				0.312	0.313	0.321	0.575	0.559	0.581	0.186	0.15	0.172				0.318	0.327	0.322	0.584	0.57	0.593	0.178	0.149	0.177				0.328	0.325	0.326	0.594	0.584	0.602	0.174	0.138	0.184				0.325
13.7472	0.247	0.274	0.277	0.523	0.508	0.534	0.217	0.169	0.21				0.312	0.313	0.321	0.576	0.559	0.581	0.191	0.153	0.175				0.32	0.328	0.324	0.585	0.569	0.593	0.181	0.15	0.179				0.329	0.326	0.327	0.593	0.588	0.603	0.177	0.139	0.187				0.327
13.8306	0.247	0.274	0.277	0.524	0.508	0.534	0.222	0.173	0.214				0.313	0.313	0.321	0.577	0.559	0.58	0.195	0.154	0.179				0.322	0.33	0.326	0.585	0.572	0.594	0.184	0.153	0.183				0.331	0.328	0.329	0.595	0.591	0.604	0.181	0.139	0.19				0.329
13.9139	0.247	0.274	0.277	0.523	0.507	0.533	0.226	0.174	0.218				0.314	0.313	0.321	0.578	0.559	0.581	0.198	0.158	0.182				0.323	0.332	0.327	0.586	0.571	0.595	0.188	0.155	0.187				0.333	0.329	0.331	0.596	0.592	0.603	0.181	0.14	0.194				0.331
13.9972	0.246	0.274	0.278	0.524	0.508	0.533	0.232	0.178	0.223				0.316	0.312	0.321	0.579	0.561	0.582	0.203	0.16	0.185				0.325	0.334	0.329	0.588	0.571	0.594	0.191	0.156	0.19				0.335	0.332	0.333	0.599	0.589	0.6	0.184	0.141	0.197				0.332
14.0806	0.246	0.274	0.278	0.524	0.507	0.534	0.235	0.181	0.227				0.316	0.31	0.32	0.581	0.561	0.583	0.207	0.162	0.19				0.327	0.336	0.33	0.587	0.572	0.595	0.194	0.16	0.194				0.337	0.333	0.335	0.598	0.589	0.603	0.186	0.141	0.201				0.335
14.1639	0.245	0.275	0.278	0.523	0.507	0.534	0.24	0.184	0.231				0.318	0.309	0.319	0.583	0.562	0.582	0.213	0.166	0.193				0.328	0.337	0.333	0.588	0.573	0.596	0.198	0.161	0.198				0.34	0.337	0.337	0.598	0.589	0.603	0.19	0.142	0.204				0.337
14.2472	0.244	0.274	0.277	0.524	0.508	0.535	0.245	0.187	0.237				0.318	0.307	0.317	0.582	0.563	0.583	0.22	0.169	0.197				0.331	0.34	0.334	0.589	0.573	0.597	0.201	0.162	0.201				0.342	0.337	0.338	0.599	0.588	0.608	0.194	0.143	0.207				0.339
14.3306	0.243	0.274	0.276	0.525	0.508	0.534	0.249	0.19	0.241				0.319	0.305	0.315	0.583	0.562	0.585	0.226	0.172	0.202				0.333	0.342	0.336	0.59	0.573	0.597	0.205	0.166	0.207				0.343	0.339	0.341	0.601	0.592	0.607	0.196	0.144	0.213				0.341
14.4139	0.243	0.274	0.277	0.525	0.508	0.535	0.255	0.195	0.245				0.32	0.303	0.313	0.582	0.564	0.585	0.23	0.175	0.206				0.335	0.345	0.338	0.59	0.574	0.599	0.21	0.169	0.208				0.346	0.342	0.342	0.599	0.591	0.61	0.199	0.144	0.215				0.344
14.4972	0.242	0.273	0.274	0.525	0.509	0.536	0.259	0.198	0.251				0.321	0.301	0.311	0.584	0.565	0.587	0.235	0.177	0.209				0.336	0.347	0.34	0.591	0.575	0.598	0.213	0.17	0.212				0.348	0.343	0.344	0.599	0.59	0.605	0.204	0.146	0.22				0.346
14.5806	0.242	0.274	0.273	0.527	0.508	0.535	0.264	0.202	0.258				0.322	0.297	0.308	0.585	0.565	0.587	0.239	0.182	0.215				0.339	0.349	0.341	0.591	0.573	0.599	0.218	0.173	0.217				0.351	0.346	0.346	0.598	0.595	0.606	0.206	0.147	0.223				0.348
14.6639	0.241	0.273	0.271	0.526	0.509	0.535	0.269	0.205	0.263				0.323	0.294	0.305	0.584	0.565	0.587	0.247	0.186	0.218				0.341	0.352	0.343	0.593	0.576	0.6	0.222	0.178	0.222				0.354	0.348	0.349	0.6	0.596	0.606	0.209	0.148	0.227				0.35
14.7472	0.24	0.275	0.27	0.527	0.509	0.535	0.274	0.208	0.267				0.324	0.291	0.302	0.585	0.569	0.588	0.252	0.19	0.223				0.343	0.355	0.345	0.593	0.575	0.6	0.226	0.178	0.227				0.355	0.351	0.351	0.599	0.591	0.609	0.216	0.149	0.232				0.353
14.8306	0.239	0.273	0.267	0.527	0.509	0.536	0.281	0.213	0.272				0.325	0.287	0.299	0.587	0.566	0.59	0.257	0.193	0.227				0.344	0.358	0.346	0.594	0.576	0.601	0.231	0.182	0.232				0.358	0.353	0.353	0.603	0.596	0.608	0.216	0.15	0.236				0.355
14.9139	0.238	0.274	0.263	0.528	0.51	0.537	0.286	0.217	0.278				0.327	0.283	0.295	0.589	0.567	0.59	0.262	0.197	0.232				0.345	0.36	0.348	0.594	0.576	0.602	0.235	0.186	0.234				0.36	0.355	0.355	0.601	0.594	0.611	0.22	0.151	0.241				0.358
14.9972	0.237	0.273	0.261	0.528	0.51	0.536	0.293	0.22	0.284				0.327	0.278	0.29	0.59	0.567	0.59	0.268	0.2	0.237				0.347	0.363	0.35	0.594	0.577	0.602	0.241	0.188	0.24				0.362	0.358	0.358	0.605	0.595	0.611	0.224	0.153	0.245				0.36
15.0806	0.237	0.272	0.257	0.528	0.51	0.537	0.3	0.226	0.29				0.328	0.273	0.286	0.59	0.568	0.596	0.274	0.204	0.242				0.352	0.366	0.352	0.595	0.578	0.603	0.246	0.192	0.246				0.365	0.361	0.361	0.603	0.59	0.608	0.228	0.155	0.249				0.363
15.1639	0.237	0.273	0.252	0.528	0.51	0.537	0.307	0.23	0.294				0.329	0.272	0.282	0.59	0.569	0.592	0.279	0.209	0.249				0.351	0.369	0.354	0.595	0.578	0.604	0.252	0.196	0.253				0.368	0.364	0.363	0.604	0.592	0.61	0.232	0.155	0.255				0.365
15.2472	0.237	0.271	0.25	0.529	0.512	0.538	0.314	0.233	0.301				0.33	0.262	0.274	0.592	0.57	0.592	0.283	0.213	0.254				0.353	0.372	0.357	0.597	0.58	0.603	0.257	0.201	0.257				0.371	0.368	0.365	0.604	0.594	0.611	0.236	0.157	0.261				0.367
15.3306	0.237	0.273	0.245	0.529	0.512	0.537	0.321	0.237	0.308				0.332	0.26	0.268	0.592	0.571	0.595	0.29	0.217	0.258				0.356	0.376	0.359	0.597	0.58	0.606	0.262	0.202	0.262				0.373	0.37	0.369	0.607	0.597	0.611	0.24	0.159	0.265				0.371
15.4139	0.236	0.272	0.24	0.53	0.512	0.538	0.327	0.243	0.313				0.333	0.251	0.262	0.594	0.572	0.594	0.296	0.221	0.263				0.356	0.379	0.362	0.598	0.581	0.605	0.267	0.206	0.268				0.377	0.373	0.372	0.604	0.596	0.61	0.246	0.162	0.271				0.375
15.4972	0.235	0.273	0.235	0.53	0.513	0.538	0.335	0.246	0.319				0.332	0.246	0.256	0.592	0.573	0.595	0.303	0.226	0.269				0.358	0.383	0.363	0.598	0.581	0.606	0.273	0.211	0.273				0.379	0.377	0.375	0.603	0.593	0.613	0.252	0.162	0.276				0.377
15.5806	0.234	0.271	0.232	0.532	0.514	0.539	0.342	0.251	0.326				0.334	0.242	0.252	0.595	0.573	0.596	0.308	0.231	0.274				0.36	0.386	0.364	0.599	0.582	0.608	0.278	0.214	0.28				0.382	0.379	0.378	0.603	0.598	0.612	0.258	0.163	0.283				0.381
15.6639	0.235	0.27	0.228	0.532	0.514	0.54	0.348	0.256	0.333				0.337	0.238	0.245	0.596	0.574	0.597	0.314	0.234	0.279				0.363	0.389	0.365	0.6	0.582	0.608	0.283	0.218	0.285				0.385	0.384	0.381	0.604	0.597	0.612	0.262	0.165	0.288				0.384
15.7472	0.235	0.27	0.223	0.532	0.514	0.541	0.354	0.26	0.34				0.337	0.233	0.238	0.596	0.575	0.597	0.322	0.239	0.285				0.365	0.393	0.368	0.6	0.582	0.609	0.29	0.224	0.292				0.389	0.386	0.384	0.607	0.596	0.616	0.267	0.168	0.296				0.388
15.8306	0.234	0.27	0.218	0.533	0.515	0.54	0.361	0.265	0.348				0.339	0.221	0.237	0.599	0.576	0.598	0.327	0.245	0.288				0.366	0.398	0.369	0.601	0.584	0.61	0.295	0.226	0.297				0.392	0.39	0.388	0.609	0.594	0.615	0.272	0.171	0.298				0.391
15.9139	0.234	0.271	0.215	0.534	0.514	0.541	0.368	0.271	0.353				0.339	0.246	0.228	0.598	0.576	0.597	0.333	0.25	0.297				0.369	0.401	0.37	0.601	0.583	0.611	0.301	0.231	0.304				0.395	0.394	0.391	0.607	0.597	0.614	0.277	0.173	0.302				0.395
15.9972	0.234	0.27	0.214	0.533	0.516	0.542	0.375	0.276	0.36				0.341	0.216	0.224	0.598	0.577	0.6	0.34	0.255	0.301				0.372	0.405	0.371	0.602	0.584	0.612	0.307	0.235	0.311				0.399	0.397	0.394	0.608	0.601	0.613	0.281	0.175	0.309				0.398
16.0806	0.234	0.269	0.21	0.535	0.516	0.542	0.382	0.282	0.366				0.342	0.207	0.218	0.599	0.577	0.6	0.346	0.26	0.307				0.373	0.41	0.372	0.602	0.585	0.613	0.312	0.24	0.318				0.403	0.402	0.398	0.607	0.599	0.622	0.288	0.177	0.314				0.402
16.1639	0.233	0.269	0.207	0.536	0.517	0.543	0.389	0.288	0.373				0.343	0.205	0.214	0.6	0.579	0.601	0.354	0.265	0.315				0.376	0.413	0.373	0.602	0.585	0.613	0.318	0.246	0.326				0.406	0.406	0.402	0.611	0.6	0.621	0.292	0.179	0.321				0.406
16.2472	0.233	0.266	0.205	0.537	0.517	0.543	0.397	0.293	0.379				0.345	0.202	0.213	0.601	0.578	0.602	0.362	0.268	0.319				0.379	0.416	0.375	0.603	0.587	0.615	0.325	0.25	0.333				0.41	0.409	0.406	0.608	0.605	0.62	0.298	0.182	0.327				0.41
16.3306	0.235	0.267	0.203	0.537	0.517	0.543	0.403	0.299	0.384				0.346	0.198	0.209	0.602	0.58	0.603	0.37	0.275	0.324				0.382	0.419	0.377	0.603	0.586	0.614	0.331	0.253	0.34				0.414	0.413	0.41	0.61	0.598	0.622	0.304	0.184	0.332				0.414
16.4139	0.233	0.269	0.203	0.537	0.518	0.544	0.41	0.304	0.39				0.345	0.196	0.206	0.604	0.58	0.603	0.377	0.28	0.33				0.385	0.423	0.378	0.604	0.587	0.615	0.337	0.26	0.348				0.418	0.417	0.414	0.61	0.595	0.623	0.309	0.186	0.339				0.417
16.4972	0.234	0.265	0.198	0.539	0.518	0.544	0.417	0.312	0.396				0.346	0.196	0.243	0.604	0.581	0.604	0.385	0.287	0.335				0.387	0.427	0.379	0.605	0.588	0.616	0.344	0.263	0.356				0.421	0.42	0.417	0.61	0.605	0.619	0.315	0.189	0.343				0.422
16.5806	0.233	0.267	0.2	0.54	0.519	0.545	0.424	0.317	0.405				0.35	0.194	0.207	0.603	0.581	0.606	0.392	0.291	0.341				0.389	0.429	0.381	0.605	0.593	0.617	0.35	0.268	0.362				0.426	0.424	0.421	0.608	0.602	0.624	0.32	0.191	0.35				0.425
16.6639	0.234	0.266	0.199	0.54	0.52	0.546	0.431	0.325	0.409				0.348	0.193	0.222	0.605	0.582	0.606	0.399	0.297	0.349				0.393	0.433	0.383	0.606	0.587	0.617	0.356	0.273	0.371				0.43	0.429	0.425	0.61	0.601	0.621	0.324	0.195	0.355				0.43
16.7472	0.234	0.265	0.198	0.541	0.521	0.546	0.438	0.331	0.417				0.351	0.193	0.205	0.606	0.583	0.606	0.407	0.302	0.356				0.396	0.437	0.384	0.606	0.588	0.618	0.362	0.278	0.38				0.432	0.433	0.428	0.612	0.597	0.627	0.329	0.197	0.361				0.434
16.8306	0.235	0.264	0.198	0.541	0.522	0.548	0.443	0.337	0.423				0.351	0.197	0.236	0.607	0.583	0.608	0.413	0.308	0.363				0.4	0.44	0.385	0.607	0.588	0.618	0.368	0.284	0.386				0.437	0.436	0.431	0.612	0.597	0.622	0.334	0.2	0.367				0.438
16.9139	0.234	0.264	0.2	0.542	0.522	0.549	0.453	0.343	0.429				0.352	0.191	0.203	0.607	0.584	0.609	0.421	0.311	0.367				0.405	0.445	0.385	0.608	0.59	0.62	0.375	0.289	0.395				0.44	0.442	0.434	0.609	0.602	0.625	0.339	0.203	0.374				0.442
16.9972	0.234	0.264	0.196	0.542	0.522	0.55	0.458	0.349	0.436				0.35	0.191	0.204	0.607	0.584	0.609	0.428	0.318	0.374				0.407	0.447	0.387	0.607	0.589	0.62	0.381	0.295	0.402				0.443	0.444	0.437	0.61	0.601	0.621	0.343	0.206	0.379				0.446
17.0806	0.235	0.262	0.2	0.544	0.524	0.549	0.466	0.355	0.444				0.353	0.193	0.204	0.609	0.585	0.61	0.436	0.322	0.385				0.409	0.452	0.387	0.609	0.59	0.621	0.388	0.299	0.413				0.446	0.448	0.442	0.609	0.599	0.629	0.349	0.209	0.387				0.451
17.1639	0.235	0.262	0.199	0.545	0.524	0.551	0.472	0.361	0.451				0.354	0.193	0.209	0.61	0.586	0.61	0.44	0.328	0.389				0.412	0.455	0.386	0.609	0.59	0.621	0.393	0.306	0.423				0.447	0.451	0.445	0.612	0.601	0.629	0.354	0.213	0.392				0.454
17.2472	0.234	0.26	0.199	0.546	0.525	0.552	0.478	0.366	0.457				0.356	0.196	0.208	0.61	0.586	0.611	0.45	0.332	0.395				0.415	0.459	0.388	0.609	0.59	0.622	0.398	0.31	0.429				0.45	0.456	0.448	0.616	0.6	0.627	0.36	0.216	0.399				0.458
17.3306	0.234	0.259	0.2	0.545	0.526	0.552	0.484	0.372	0.465				0.354	0.195	0.206	0.611	0.588	0.612	0.455	0.34	0.4				0.417	0.462	0.387	0.609	0.591	0.623	0.405	0.318	0.438				0.453	0.459	0.453	0.614	0.602	0.622	0.362	0.219	0.406				0.463
17.4139	0.234	0.257	0.2	0.547	0.527	0.554	0.489	0.378	0.47				0.356	0.205	0.205	0.613	0.588	0.613	0.456	0.345	0.406				0.422	0.467	0.388	0.611	0.592	0.624	0.408	0.323	0.447				0.456	0.463	0.456	0.615	0.599	0.623	0.366	0.221	0.411				0.466
17.4972	0.234	0.256	0.202	0.548	0.528	0.553	0.496	0.385	0.481				0.355	0.194	0.213	0.613	0.589	0.615	0.464	0.351	0.416				0.423	0.471	0.389	0.611	0.591	0.624	0.415	0.329	0.455				0.459	0.467	0.461	0.618	0.605	0.629	0.37	0.226	0.418				0.47
17.5806	0.234	0.255	0.202	0.548	0.528	0.555	0.501	0.39	0.486				0.355	0.197	0.21	0.613	0.589	0.614	0.471	0.355	0.423				0.427	0.475	0.386	0.61	0.592	0.626	0.42	0.334	0.467				0.461	0.471	0.464	0.615	0.601	0.624	0.375	0.231	0.422				0.472
17.6639	0.234	0.252	0.203	0.549	0.529	0.556	0.507	0.396	0.494				0.355	0.197	0.209	0.614	0.589	0.615	0.473	0.363	0.427				0.43	0.478	0.391	0.611	0.592	0.626	0.421	0.337	0.473				0.464	0.474	0.468	0.614	0.601	0.626	0.378	0.233	0.428				0.476
17.7472	0.233	0.25	0.203	0.55	0.53	0.558	0.512	0.403	0.502				0.353	0.199	0.209	0.615	0.59	0.616	0.477	0.366	0.434				0.434	0.482	0.387	0.612	0.593	0.626	0.426	0.343	0.482				0.466	0.477	0.472	0.613	0.605	0.626	0.382	0.239	0.432				0.479
17.8306	0.234	0.25	0.205	0.551	0.531	0.558	0.516	0.408	0.511				0.355	0.202	0.213	0.614	0.591	0.617	0.483	0.375	0.441				0.438	0.487	0.388	0.613	0.592	0.627	0.43	0.352	0.489				0.469	0.481	0.475	0.615	0.602	0.625	0.39	0.242	0.435				0.482
17.9139	0.234	0.249	0.206	0.551	0.531	0.559	0.522	0.416	0.516				0.353	0.197	0.213	0.616	0.592	0.617	0.491	0.379	0.448				0.438	0.489	0.39	0.614	0.594	0.628	0.435	0.355	0.498				0.472	0.484	0.479	0.615	0.607	0.63	0.391	0.243	0.44				0.485
17.9972	0.232	0.248	0.207	0.551	0.532	0.56	0.525	0.423	0.521				0.355	0.198	0.215	0.616	0.592	0.619	0.491	0.387	0.46				0.444	0.493	0.391	0.614	0.595	0.629	0.437	0.364	0.504				0.475	0.488	0.483	0.616	0.602	0.635	0.394	0.246	0.445				0.487
18.0806	0.233	0.245	0.208	0.553	0.532	0.56	0.529	0.431	0.525				0.352	0.201	0.22	0.617	0.593	0.62	0.496	0.388	0.461				0.446	0.496	0.395	0.614	0.594	0.63	0.439	0.365	0.512				0.478	0.492	0.487	0.615	0.603	0.628	0.398	0.251	0.448				0.49
18.1639	0.232	0.243	0.209	0.554	0.534	0.561	0.534	0.435	0.53				0.351	0.201	0.217	0.617	0.597	0.62	0.5	0.396	0.466				0.447	0.501	0.393	0.615	0.595	0.632	0.442	0.373	0.517				0.481	0.496	0.491	0.617	0.603	0.629	0.4	0.253	0.453				0.493
18.2472	0.232	0.242	0.209	0.554	0.534	0.563	0.536	0.442	0.533				0.349	0.201	0.217	0.617	0.593	0.621	0.503	0.4	0.471				0.45	0.503	0.393	0.615	0.597	0.631	0.447	0.38	0.524				0.484	0.499	0.495	0.621	0.606	0.633	0.406	0.257	0.455				0.495
18.3306	0.232	0.24	0.212	0.554	0.535	0.564	0.541	0.448	0.54				0.348	0.204	0.22	0.619	0.595	0.622	0.507	0.408	0.481				0.452	0.506	0.391	0.616	0.596	0.632	0.449	0.385	0.532				0.486	0.503	0.499	0.619	0.608	0.632	0.409	0.261	0.462				0.498
18.4139	0.232	0.239	0.212	0.556	0.535	0.564	0.545	0.452	0.546				0.349	0.204	0.222	0.62	0.595	0.624	0.515	0.411	0.485				0.456	0.509	0.393	0.617	0.597	0.633	0.453	0.388	0.537				0.488	0.507	0.503	0.617	0.603	0.634	0.412	0.263	0.464				0.501
18.4972	0.229	0.236	0.213	0.556	0.536	0.566	0.55	0.459	0.55				0.343	0.206	0.222	0.621	0.596	0.624	0.518	0.421	0.49				0.46	0.512	0.396	0.618	0.597	0.634	0.458	0.394	0.546				0.491	0.511	0.507	0.616	0.607	0.631	0.417	0.27	0.468				0.504
18.5806	0.231	0.237	0.214	0.557	0.538	0.566	0.554	0.465	0.555				0.342	0.21	0.224	0.621	0.597	0.625	0.524	0.422	0.495				0.463	0.513	0.398	0.617	0.597	0.634	0.459	0.398	0.554				0.494	0.515	0.511	0.615	0.608	0.632	0.42	0.27	0.473				0.507
18.6639	0.229	0.235	0.215	0.558	0.537	0.567	0.558	0.471	0.557				0.342	0.21	0.225	0.622	0.597	0.627	0.527	0.428	0.501				0.465	0.514	0.391	0.618	0.599	0.635	0.463	0.404	0.562				0.496	0.519	0.515	0.616	0.607	0.633	0.423	0.273	0.474				0.509
18.7472	0.228	0.232	0.216	0.558	0.538	0.567	0.562	0.48	0.562				0.333	0.209	0.226	0.622	0.598	0.626	0.532	0.431	0.497				0.468	0.516	0.393	0.618	0.599	0.636	0.467	0.412	0.566				0.5	0.523	0.518	0.617	0.606	0.635	0.427	0.276	0.478				0.511
18.8306	0.227	0.23	0.217	0.559	0.539	0.569	0.566	0.483	0.565				0.335	0.212	0.228	0.623	0.599	0.628	0.538	0.439	0.512				0.468	0.517	0.395	0.618	0.598	0.637	0.469	0.418	0.574				0.502	0.527	0.523	0.618	0.606	0.637	0.431	0.279	0.482				0.515
18.9139	0.228	0.229	0.219	0.56	0.54	0.57	0.571	0.486	0.57				0.341	0.215	0.228	0.625	0.599	0.63	0.54	0.446	0.515				0.473	0.515	0.395	0.618	0.599	0.638	0.474	0.419	0.581				0.506	0.529	0.528	0.617	0.608	0.636	0.434	0.283	0.487				0.517
18.9972	0.225	0.231	0.22	0.56	0.541	0.57	0.575	0.491	0.576				0.336	0.214	0.231	0.625	0.6	0.63	0.544	0.454	0.515				0.477	0.513	0.397	0.618	0.6	0.639	0.474	0.425	0.589				0.507	0.534	0.532	0.618	0.615	0.639	0.437	0.285	0.489				0.52
19.0806	0.224	0.227	0.221	0.561	0.541	0.571	0.577	0.495	0.58				0.335	0.216	0.232	0.627	0.601	0.631	0.549	0.453	0.521				0.478	0.514	0.399	0.62	0.601	0.639	0.48	0.432	0.594				0.507	0.537	0.536	0.618	0.607	0.64	0.441	0.286	0.491				0.522
19.1639	0.224	0.226	0.222	0.562	0.542	0.571	0.581	0.501	0.584				0.333	0.219	0.236	0.625	0.601	0.632	0.551	0.458	0.525				0.478	0.514	0.399	0.62	0.602	0.639	0.483	0.432	0.604				0.512	0.542	0.539	0.62	0.608	0.635	0.444	0.289	0.498				0.523
19.2472	0.225	0.226	0.224	0.562	0.542	0.574	0.584	0.504	0.587				0.322	0.216	0.238	0.627	0.601	0.632	0.555	0.458	0.525				0.482	0.51	0.401	0.619	0.601	0.641	0.485	0.438	0.607				0.514	0.544	0.544	0.616	0.606	0.635	0.447	0.29	0.502				0.527
19.3306	0.221	0.225	0.227	0.562	0.542	0.572	0.584	0.509	0.595				0.328	0.22	0.238	0.627	0.602	0.631	0.556	0.469	0.524				0.485	0.506	0.398	0.62	0.604	0.642	0.487	0.436	0.616				0.517	0.546	0.546	0.623	0.611	0.639	0.448	0.292	0.507				0.527
19.4139	0.222	0.226	0.227	0.564	0.544	0.576	0.59	0.514	0.595				0.324	0.221	0.24	0.628	0.604	0.634	0.562	0.469	0.536				0.488	0.504	0.398	0.621	0.603	0.643	0.491	0.442	0.622				0.52	0.553	0.55	0.623	0.607	0.641	0.455	0.295	0.51				0.531
19.4972	0.223	0.225	0.229	0.565	0.544	0.576	0.592	0.521	0.598				0.323	0.222	0.242	0.627	0.604	0.635	0.568	0.473	0.538				0.489	0.504	0.401	0.621	0.603	0.643	0.498	0.449	0.631				0.521	0.556	0.554	0.621	0.611	0.64	0.458	0.296	0.51				0.533
19.5806	0.221	0.224	0.23	0.566	0.545	0.577	0.593	0.525	0.6				0.32	0.224	0.243	0.629	0.605	0.637	0.571	0.479	0.541				0.489	0.496	0.406	0.62	0.604	0.644	0.498	0.452	0.643				0.52	0.559	0.557	0.62	0.61	0.64	0.461	0.298	0.516				0.536
19.6639	0.22	0.223	0.231	0.566	0.546	0.578	0.596	0.529	0.604				0.316	0.226	0.246	0.63	0.605	0.637	0.573	0.477	0.547				0.49	0.486	0.404	0.622	0.605	0.644	0.499	0.455	0.65				0.524	0.563	0.56	0.622	0.608	0.639	0.464	0.3	0.519				0.536
19.7472	0.219	0.222	0.234	0.567	0.547	0.578	0.598	0.535	0.607				0.317	0.228	0.248	0.63	0.606	0.639	0.578	0.488	0.551				0.495	0.487	0.408	0.622	0.605	0.645	0.504	0.461	0.654				0.528	0.566	0.565	0.62	0.609	0.641	0.466	0.302	0.523				0.54
19.8306	0.218	0.219	0.235	0.569	0.548	0.579	0.602	0.54	0.61				0.312	0.228	0.248	0.631	0.607	0.64	0.582	0.484	0.554				0.49	0.479	0.403	0.622	0.605	0.644	0.505	0.463	0.664				0.532	0.57	0.568	0.615	0.609	0.639	0.47	0.303	0.527				0.541
19.9139	0.219	0.219	0.238	0.569	0.549	0.581	0.603	0.543	0.612				0.31	0.23	0.252	0.631	0.607	0.641	0.587	0.488	0.559				0.49	0.468	0.406	0.622	0.606	0.645	0.507	0.469	0.666				0.53	0.574	0.571	0.617	0.607	0.642	0.473	0.305	0.526				0.542
19.9972	0.217	0.219	0.239	0.57	0.549	0.581	0.604	0.549	0.613				0.304	0.23	0.253	0.632	0.608	0.641	0.59	0.487	0.563				0.496	0.457	0.407	0.621	0.606	0.646	0.51	0.474	0.675				0.53	0.578	0.575	0.619	0.609	0.643	0.476	0.307	0.529				0.545
20.0806	0.216	0.218	0.24	0.57	0.549	0.583	0.607	0.552	0.615				0.302	0.231	0.254	0.631	0.607	0.642	0.592	0.498	0.566				0.503	0.459	0.41	0.623	0.606	0.647	0.512	0.474	0.679				0.536	0.584	0.578	0.618	0.612	0.643	0.479	0.308	0.537				0.549
20.1639	0.215	0.22	0.243	0.572	0.55	0.584	0.609	0.556	0.62				0.304	0.23	0.255	0.631	0.609	0.643	0.598	0.5	0.569				0.5	0.446	0.408	0.623	0.607	0.648	0.516	0.479	0.689				0.541	0.584	0.582	0.617	0.613	0.643	0.483	0.311	0.538				0.549
20.2472	0.214	0.219	0.244	0.573	0.551	0.585	0.611	0.561	0.621				0.296	0.231	0.258	0.632	0.609	0.644	0.601	0.501	0.574				0.5	0.428	0.418	0.624	0.607	0.647	0.519	0.482	0.696				0.538	0.59	0.586	0.616	0.611	0.64	0.486	0.312	0.538				0.551
20.3306	0.215	0.219	0.246	0.573	0.553	0.586	0.614	0.565	0.624				0.298	0.232	0.257	0.633	0.61	0.644	0.604	0.509	0.575				0.497	0.416	0.41	0.622	0.608	0.649	0.523	0.484	0.705				0.541	0.592	0.59	0.621	0.609	0.643	0.49	0.314	0.544				0.551
20.4139	0.214	0.218	0.247	0.574	0.553	0.587	0.616	0.568	0.622				0.292	0.231	0.26	0.633	0.611	0.645	0.608	0.513	0.582				0.497	0.456	0.415	0.623	0.608	0.648	0.524	0.489	0.71				0.548	0.597	0.594	0.615	0.616	0.648	0.492	0.316	0.546				0.56
20.4972	0.214	0.219	0.248	0.575	0.554	0.588	0.618	0.573	0.626				0.298	0.235	0.26	0.634	0.611	0.646	0.613	0.516	0.578				0.492	0.399	0.415	0.622	0.608	0.648	0.527	0.492	0.718				0.545	0.6	0.597	0.617	0.614	0.648	0.495	0.318	0.547				0.557
[truncated: 47 more columns]
