# Supplementary material for: Broad-spectrum CRISPR-Cas13a enables efficient phage genome editing
Source: Nat Microbiol. 2022 Oct 31;7(12):1967–79. doi: 10.1038/s41564-022-01258-x (PMC9712115; doi:10.1038/s41564-022-01258-x)
Supplement: Supplementary file 4 — Source Data for Supplementary figures. Supplementary Figs. 1, 25, 26, 27, 28, 29, 36, 37 contain Excel-incompatible data formats. [file 41564_2022_1258_MOESM4_ESM.zip › Source Data for Supplementary Figures/SuppFig10/SuppFig10a.xlsx]

## Sheet: SuppFig10a
	NegCon	NegCon	NegCon	Condition	Condition	Condition
Neg Con	0.778	1.667	0.556	0.778	1.667	0.556
Lambda cro	0.778	1.667	0.556	5.556e-06	5.556e-07	5.556e-06
Lambda mcp	0.778	1.667	0.556	5.556e-06	5.556e-06	5.556e-06
Lambda ea47	0.778	1.667	0.556	5.556e-06	5.556e-07	5.556e-06
