# Supplementary material for: Broad-spectrum CRISPR-Cas13a enables efficient phage genome editing
Source: Nat Microbiol. 2022 Oct 31;7(12):1967–79. doi: 10.1038/s41564-022-01258-x (PMC9712115; doi:10.1038/s41564-022-01258-x)
Supplement: Supplementary file 4 — Source Data for Supplementary figures. Supplementary Figs. 1, 25, 26, 27, 28, 29, 36, 37 contain Excel-incompatible data formats. [file 41564_2022_1258_MOESM4_ESM.zip › Source Data for Supplementary Figures/SuppFig36/SuppFig36_OVERVIEW.xlsx]

## Sheet: Sheet1
File	Genotype	Editing replicate	Plaque Number
SuppFig36ab_REFERENCE_T4_soc_recode_locus.gb	wildtype template	NA	NA
SuppFig36b_00_T4soc_full_EDIT_TEMPLATE.gb	T4soc-F Editing template	NA	NA
SuppFig36a_83-T4_wt_soc_C11_091.ab1	T4soc wildtype	NA	NA
SuppFig36a_84-T4_wt_soc_D11_089.ab1	T4soc wildtype	NA	NA
SubFig36b_17-T4_soc_6D_2_2_2145_A03_031.ab1	T4soc-F	1	1
SubFig36b_18-T4_soc_6D_2_2_2145_B03_029.ab1	T4soc-F	1	2
SubFig36b_19-T4_soc_6D_2_2_2145_C03_027.ab1	T4soc-F	1	3
SubFig36b_20-T4_soc_6E_2_2_2145_D03_025.ab1	T4soc-F	2	1
SubFig36b_21-T4_soc_6E_2_2_2145_E03_023.ab1	T4soc-F	2	2
SubFig36b_22-T4_soc_6E_2_2_2145_F03_021.ab1	T4soc-F	2	3
SubFig36b_25-T4_soc_6F_2_2_2145_A04_032.ab1	T4soc-F	3	1
SubFig36b_26-T4_soc_6F_2_2_2145_B04_030.ab1	T4soc-F	3	2
SubFig36b_27-T4_soc_6F_2_2_2145_C04_028.ab1	T4soc-F	3	3
