# Supplementary material for: Broad-spectrum CRISPR-Cas13a enables efficient phage genome editing
Source: Nat Microbiol. 2022 Oct 31;7(12):1967–79. doi: 10.1038/s41564-022-01258-x (PMC9712115; doi:10.1038/s41564-022-01258-x)
Supplement: Supplementary file 4 — Source Data for Supplementary figures. Supplementary Figs. 1, 25, 26, 27, 28, 29, 36, 37 contain Excel-incompatible data formats. [file 41564_2022_1258_MOESM4_ESM.zip › Source Data for Supplementary Figures/SuppFig37/SuppFig37_OVERVIEW.xlsx]

## Sheet: Sheet1
File	Genotype	Editing replicate	Plaque Number
SuppFig37abcd_REFERENCE_WT_DNAP_T4_NC000866.4 (imm .. regA).gb	wildtype template	NA	NA
SuppFig37b_00_T4DNAP_1codon_template.gb	T4DNAP-C Editing Template	NA	NA
SuppFig37c_00_T4DNAP_seed_template.gb	T4DNAP-S Editing Template	NA	NA
SuppFig37d_00_T4DNAP_full_template.gb	T4DNAP-F Editing Template	NA	NA
SuppFig37a_81-T4_wt_dnap_A11_095.ab1	T4DNAP wildtype	NA	NA
SuppFig37a_82-T4_wt_dnap_B11_093.ab1	T4DNAP wildtype	NA	NA
SuppFig37b_82-T4_dnap_7D_2_2_2254_A05_047.ab1	T4DNAP-C	1	1
SuppFig37b_34-T4_dnap_7D_2_2_2254_B05_045.ab1	T4DNAP-C	1	2
SuppFig37b_35-T4_dnap_7D_2_2_2254_C05_043.ab1	T4DNAP-C	1	3
SuppFig37b_36-T4_dnap_7E_2_2_2254_D05_041.ab1	T4DNAP-C	2	1
SuppFig37b_37-T4_dnap_7E_2_2_2254_E05_039.ab1	T4DNAP-C	2	2
SuppFig37b_38-T4_dnap_7E_2_2_2254_F05_037.ab1	T4DNAP-C	2	3
SuppFig37b_41-T4_dnap_7F_2_2_2254_A06_048.ab1	T4DNAP-C	3	1
SuppFig37b_42-T4_dnap_7F_2_2_2254_B06_046.ab1	T4DNAP-C	3	2
SuppFig37b_43-T4_dnap_7F_2_2_2254_C06_044.ab1	T4DNAP-C	3	3
SuppFig37c_49-T4_dnap_8D_2_2_2254_A07_063.ab1	T4DNAP-S	1	1
SuppFig37c_50-T4_dnap_8D_2_2_2254_B07_061.ab1	T4DNAP-S	1	2
SuppFig37c_51-T4_dnap_8D_2_2_2254_C07_059.ab1	T4DNAP-S	1	3
SuppFig37c_52-T4_dnap_8E_2_2_2254_D07_057.ab1	T4DNAP-S	2	1
SuppFig37c_53-T4_dnap_8E_2_2_2254_E07_055.ab1	T4DNAP-S	2	2
SuppFig37c_54-T4_dnap_8E_2_2_2254_F07_053.ab1	T4DNAP-S	2	3
SuppFig37c_57-T4_dnap_8F_2_2_2254_A08_064.ab1	T4DNAP-S	3	1
SuppFig37c_58-T4_dnap_8F_2_2_2254_B08_062.ab1	T4DNAP-S	3	2
SuppFig37c_59-T4_dnap_8F_2_2_2254_C08_060.ab1	T4DNAP-S	3	3
SuppFig37d_65-T4_dnap_9D_2_2_2254_A09_079.ab1	T4DNAP-F	1	1
SuppFig37d_66-T4_dnap_9D_2_2_2254_B09_077.ab1	T4DNAP-F	1	2
SuppFig37d_67-T4_dnap_9D_2_2_2254_C09_075.ab1	T4DNAP-F	1	3
SuppFig37d_68-T4_dnap_9E_2_2_2254_D09_073.ab1	T4DNAP-F	2	1
SuppFig37d_69-T4_dnap_9E_2_2_2254_E09_071.ab1	T4DNAP-F	2	2
SuppFig37d_70-T4_dnap_9E_2_2_2254_F09_069.ab1	T4DNAP-F	2	3
SuppFig37d_73-T4_dnap_9F_2_2_2254_A10_080.ab1	T4DNAP-F	3	1
SuppFig37d_74-T4_dnap_9F_2_2_2254_B10_078.ab1	T4DNAP-F	3	2
SuppFig37d_88-T4_dnap_9F_2_2_2254_H11_081.ab1	T4DNAP-F	3	3
