# Supplementary material for: Broad-spectrum CRISPR-Cas13a enables efficient phage genome editing
Source: Nat Microbiol. 2022 Oct 31;7(12):1967–79. doi: 10.1038/s41564-022-01258-x (PMC9712115; doi:10.1038/s41564-022-01258-x)
Supplement: Supplementary file 4 — Source Data for Supplementary figures. Supplementary Figs. 1, 25, 26, 27, 28, 29, 36, 37 contain Excel-incompatible data formats. [file 41564_2022_1258_MOESM4_ESM.zip › Source Data for Supplementary Figures/SuppFig15/SuppFig15a.xlsx]

## Sheet: SuppFig15a
	NegCon	NegCon	NegCon	Condition	Condition	Condition
Neg Con	0.857	1.286	0.857	0.857	1.286	0.857
T7 rnap	0.857	1.286	0.857	8.571e-08	8.571e-07	8.571e-07
T7 mcp	0.857	1.286	0.857	8.571e-08	8.571e-07	8.571e-08
T7 gp1.7_1	0.857	1.286	0.857	4.286e-07	8.571e-08	4.286e-07
T7 gp1.7_2	0.857	1.286	0.857	4.286e-07	8.571e-07	4.286e-07
