# Supplementary material for: Broad-spectrum CRISPR-Cas13a enables efficient phage genome editing
Source: Nat Microbiol. 2022 Oct 31;7(12):1967–79. doi: 10.1038/s41564-022-01258-x (PMC9712115; doi:10.1038/s41564-022-01258-x)
Supplement: Supplementary file 4 — Source Data for Supplementary figures. Supplementary Figs. 1, 25, 26, 27, 28, 29, 36, 37 contain Excel-incompatible data formats. [file 41564_2022_1258_MOESM4_ESM.zip › Source Data for Supplementary Figures/SuppFig12/SuppFig12a.xlsx]

## Sheet: SuppFig12a
	NegCon	NegCon	NegCon	Condition	Condition	Condition
Neg Con	0.529	1.059	1.412	0.529	1.059	1.412
N4 dnap	0.529	1.059	1.412	3.529e-07	3.529e-06	3.529e-07
N4 mcp	0.529	1.059	1.412	3.529e-07	3.529e-07	3.529e-06
