# Supplementary material for: Broad-spectrum CRISPR-Cas13a enables efficient phage genome editing
Source: Nat Microbiol. 2022 Oct 31;7(12):1967–79. doi: 10.1038/s41564-022-01258-x (PMC9712115; doi:10.1038/s41564-022-01258-x)
Supplement: Supplementary file 4 — Source Data for Supplementary figures. Supplementary Figs. 1, 25, 26, 27, 28, 29, 36, 37 contain Excel-incompatible data formats. [file 41564_2022_1258_MOESM4_ESM.zip › Source Data for Supplementary Figures/SuppFig24/SuppFig24.xlsx]

## Sheet: SuppFig24b_metadata
well	strain	plasmid	hr_len	edit	label	phage	MOI	selection_cas_effector	target_guide	guide_id	atc_concentration	Notes
A1	BA2606	pBA1015_gbBA086_T7gp1.7_250HR_general_BBR1-Kan	250	del gp1.7	∆gp1.7	T7	0.01	LbuCas13a	Donor only	Donor only	0	HR Only
A2	BA2606	pBA1015_gbBA086_T7gp1.7_250HR_general_BBR1-Kan	250	del gp1.7	∆gp1.7	T7	0.01	LbuCas13a	Donor only	Donor only	0	HR Only
A3	BA2606	pBA1015_gbBA086_T7gp1.7_250HR_general_BBR1-Kan	250	del gp1.7	∆gp1.7	T7	0.01	LbuCas13a	Donor only	Donor only	0	HR Only
F1	BA2621	pBA1030_gbBA101_EdH4gp4_250HR_general_BBR1-Kan	250	gp004	∆gp004	EdH4	0.01	LbuCas13a	Donor only	Donor only	0	HR Only
F2	BA2621	pBA1030_gbBA101_EdH4gp4_250HR_general_BBR1-Kan	250	gp004	∆gp004	EdH4	0.01	LbuCas13a	Donor only	Donor only	0	HR Only
F3	BA2621	pBA1030_gbBA101_EdH4gp4_250HR_general_BBR1-Kan	250	gp004	∆gp004	EdH4	0.01	LbuCas13a	Donor only	Donor only	0	HR Only
H1	BA2622	pBA1031_gbBA102_EdH4gp214_250HR_general_BBR1-Kan	250	gp214	∆gp214	EdH4	0.01	LbuCas13a	Donor only	Donor only	0	HR Only
H2	BA2622	pBA1031_gbBA102_EdH4gp214_250HR_general_BBR1-Kan	250	gp214	∆gp214	EdH4	0.01	LbuCas13a	Donor only	Donor only	0	HR Only
H3	BA2622	pBA1031_gbBA102_EdH4gp214_250HR_general_BBR1-Kan	250	gp214	∆gp214	EdH4	0.01	LbuCas13a	Donor only	Donor only	0	HR Only

## Sheet: SuppFig24b_od600
Time	A1	A2	A3	A4	A5	A6	A7	A8	A9	A10	A11	A12	B1	B2	B3	B4	B5	B6	B7	B8	B9	B10	B11	B12	C1	C2	C3	C4	C5	C6	C7	C8	C9	C10	C11	C12	D1	D2	D3	D4	D5	D6	D7	D8	D9	D10	D11	D12	E1
0.0819444	0.134	0.133	0.152
0.165278	0.134	0.132	0.147
0.248611	0.133	0.131	0.147
0.331944	0.133	0.13	0.147
0.415278	0.133	0.13	0.15
0.498611	0.134	0.132	0.15
0.581944	0.136	0.134	0.153
0.665278	0.139	0.136	0.155
0.748611	0.143	0.14	0.163
0.831944	0.149	0.145	0.164
0.915278	0.153	0.149	0.168
0.998611	0.155	0.15	0.165
1.08194	0.148	0.142	0.161
1.16528	0.14	0.135	0.145
1.24861	0.115	0.109	0.126
1.33194	0.101	0.099	0.123
1.41528	0.1	0.098	0.124
1.49861	0.099	0.098	0.123
1.58194	0.099	0.098	0.124
1.66528	0.099	0.097	0.124
1.74861	0.099	0.097	0.125
1.83194	0.099	0.097	0.124
1.91528	0.099	0.097	0.122
1.99861	0.098	0.097	0.123
2.08194	0.098	0.096	0.123
2.16528	0.098	0.096	0.122
2.24861	0.098	0.096	0.123
2.33194	0.098	0.096	0.122
2.41528	0.098	0.096	0.123
2.49861	0.098	0.096	0.123
2.58194	0.098	0.096	0.123
2.66528	0.098	0.096	0.123
2.74861	0.098	0.096	0.122
2.83194	0.097	0.096	0.122
2.91528	0.098	0.096	0.122
2.99861	0.097	0.096	0.122
3.08194	0.097	0.095	0.121
3.16528	0.097	0.095	0.121
3.24861	0.097	0.095	0.121
3.33194	0.097	0.095	0.121
3.41528	0.097	0.095	0.122
3.49861	0.097	0.095	0.122
[truncated: 47 more columns]

## Sheet: SuppFig24c_metadata
well	strain	plasmid	hr_len	edit	label	phage	MOI	selection_cas_effector	target_guide	guide_id	atc_concentration	Notes
A6	BA2577	pBA1010_LbuCas13a_T7_gp1_7_CDS_1	250	del gp1.7	∆gp1.7	T7	0.01	LbuCas13a	gp1.7	gp1.7_CDS_1	10
A7	BA2577	pBA1010_LbuCas13a_T7_gp1_7_CDS_1	250	del gp1.7	∆gp1.7	T7	0.01	LbuCas13a	gp1.7	gp1.7_CDS_1	10
A8	BA2577	pBA1010_LbuCas13a_T7_gp1_7_CDS_1	250	del gp1.7	∆gp1.7	T7	0.01	LbuCas13a	gp1.7	gp1.7_CDS_1	10
F6	BA2585	pBA1042_LbuCas13a_EdH4_004_CDS_13a_1	250	gp004	∆gp004	EdH4	0.01	LbuCas13a	gp004	gp004_CDS_1	10
F7	BA2585	pBA1042_LbuCas13a_EdH4_004_CDS_13a_1	250	gp004	∆gp004	EdH4	0.01	LbuCas13a	gp004	gp004_CDS_1	10
F8	BA2585	pBA1042_LbuCas13a_EdH4_004_CDS_13a_1	250	gp004	∆gp004	EdH4	0.01	LbuCas13a	gp004	gp004_CDS_1	10
H6	BA2587	pBA1044_LbuCas13a_EdH4_214_CDS_13a_1	250	gp214	∆gp214	EdH4	0.01	LbuCas13a	gp214	gp214_CDS_1	10
H7	BA2587	pBA1044_LbuCas13a_EdH4_214_CDS_13a_1	250	gp214	∆gp214	EdH4	0.01	LbuCas13a	gp214	gp214_CDS_1	10
H8	BA2587	pBA1044_LbuCas13a_EdH4_214_CDS_13a_1	250	gp214	∆gp214	EdH4	0.01	LbuCas13a	gp214	gp214_CDS_1	10

## Sheet: SuppFig24c_od600
Time	A1	A2	A3	A4	A5	A6	A7	A8	A9	A10	A11	A12	B1	B2	B3	B4	B5	B6	B7	B8	B9	B10	B11	B12	C1	C2	C3	C4	C5	C6	C7	C8	C9	C10	C11	C12	D1	D2	D3	D4	D5	D6	D7	D8	D9	D10	D11	D12	E1
0.0819444						0.129	0.132	0.139
0.165278						0.128	0.132	0.139
0.248611						0.128	0.132	0.139
0.331944						0.129	0.132	0.139
0.415278						0.13	0.133	0.139
0.498611						0.131	0.134	0.141
0.581944						0.133	0.136	0.143
0.665278						0.136	0.138	0.146
0.748611						0.139	0.14	0.149
0.831944						0.142	0.144	0.154
0.915278						0.147	0.149	0.159
0.998611						0.152	0.154	0.165
1.08194						0.158	0.16	0.172
1.16528						0.164	0.166	0.178
1.24861						0.17	0.171	0.186
1.33194						0.175	0.178	0.193
1.41528						0.181	0.183	0.198
1.49861						0.186	0.191	0.203
1.58194						0.186	0.193	0.194
1.66528						0.172	0.188	0.171
1.74861						0.153	0.174	0.142
1.83194						0.125	0.148	0.117
1.91528						0.108	0.116	0.107
1.99861						0.104	0.108	0.105
2.08194						0.103	0.106	0.104
2.16528						0.103	0.105	0.104
2.24861						0.103	0.105	0.103
2.33194						0.102	0.105	0.104
2.41528						0.103	0.105	0.104
2.49861						0.103	0.105	0.103
2.58194						0.102	0.105	0.103
2.66528						0.102	0.104	0.103
2.74861						0.102	0.104	0.103
2.83194						0.102	0.104	0.103
2.91528						0.102	0.105	0.103
2.99861						0.102	0.104	0.103
3.08194						0.102	0.104	0.104
3.16528						0.102	0.105	0.106
3.24861						0.102	0.104	0.105
3.33194						0.102	0.104	0.106
3.41528						0.101	0.104	0.102
3.49861						0.101	0.104	0.102
3.58194						0.101	0.104	0.104
3.66528						0.101	0.104	0.102
3.74861						0.101	0.104	0.103
3.83194						0.101	0.103	0.102
3.91528						0.101	0.104	0.105
3.99861						0.101	0.103	0.102
4.08194						0.101	0.103	0.102
4.16528						0.101	0.103	0.102
4.24861						0.101	0.103	0.103
4.33194						0.101	0.103	0.102
4.41528						0.101	0.103	0.102
4.49861						0.101	0.103	0.102
4.58194						0.1	0.103	0.102
4.66528						0.101	0.102	0.102
4.74861						0.1	0.103	0.102
4.83194						0.1	0.102	0.102
4.91528						0.103	0.102	0.101
4.99861						0.1	0.102	0.101
5.08194						0.1	0.103	0.101
5.16528						0.1	0.103	0.101
5.24861						0.1	0.102	0.101
5.33194						0.1	0.104	0.101
5.41528						0.1	0.102	0.101
5.49861						0.1	0.102	0.101
5.58194						0.099	0.103	0.101
5.66528						0.099	0.102	0.101
5.74861						0.1	0.102	0.101
5.83194						0.099	0.102	0.101
5.91528						0.1	0.102	0.101
5.99861						0.099	0.102	0.101
6.08194						0.099	0.102	0.101
6.16528						0.1	0.102	0.101
6.24861						0.099	0.103	0.101
6.33194						0.1	0.102	0.101
6.41528						0.099	0.101	0.102
[truncated: 47 more columns]
