# Supplementary material for: Broad-spectrum CRISPR-Cas13a enables efficient phage genome editing
Source: Nat Microbiol. 2022 Oct 31;7(12):1967–79. doi: 10.1038/s41564-022-01258-x (PMC9712115; doi:10.1038/s41564-022-01258-x)
Supplement: Supplementary file 4 — Source Data for Supplementary figures. Supplementary Figs. 1, 25, 26, 27, 28, 29, 36, 37 contain Excel-incompatible data formats. [file 41564_2022_1258_MOESM4_ESM.zip › Source Data for Supplementary Figures/SuppFig25/SuppFig25_OVERVIEW.xlsx]

## Sheet: Sheet1
File	Genotype	Editing replicate	Plaque Number
SuppFig25_context_T4_NC000866.4 (mrh.1 .. segF).gb	wildtype template	NA	NA
SuppFig25_context_T4delsoc_T4_NC000866.4 (mrh.1 .. segF).gb	edited locus	NA	NA
SuppFig25_context_T4delsoc_01-1_A01_015.ab1	T4∆soc	1	1
SuppFig25_context_T4delsoc_02-2_B01_013.ab1	T4∆soc	1	2
SuppFig25_context_T4delsoc_03-3_C01_011.ab1	T4∆soc	1	3
SuppFig25_context_T4delsoc_04-4_D01_009.ab1	T4∆soc	2	1
SuppFig25_context_T4delsoc_05-5_E01_007.ab1	T4∆soc	2	2
SuppFig25_context_T4delsoc_06-6_F01_005.ab1	T4∆soc	2	3
SuppFig25_context_T4delsoc_07-7_G01_003.ab1	T4∆soc	3	1
SuppFig25_context_T4delsoc_08-8_H01_001.ab1	T4∆soc	3	2
SuppFig25_context_T4delsoc_09-9_A02_016.ab1	T4∆soc	3	3
