# Supplementary material for: Broad-spectrum CRISPR-Cas13a enables efficient phage genome editing
Source: Nat Microbiol. 2022 Oct 31;7(12):1967–79. doi: 10.1038/s41564-022-01258-x (PMC9712115; doi:10.1038/s41564-022-01258-x)
Supplement: Supplementary file 4 — Source Data for Supplementary figures. Supplementary Figs. 1, 25, 26, 27, 28, 29, 36, 37 contain Excel-incompatible data formats. [file 41564_2022_1258_MOESM4_ESM.zip › Source Data for Supplementary Figures/SuppFig13/SuppFig13a.xlsx]

## Sheet: SuppFig13a
	NegCon	NegCon	NegCon	Condition	Condition	Condition
Neg Con	0.828	1.138	1.034	0.828	1.138	1.034
SUSP1 dnap	0.828	1.138	1.034	0.001	0.0002069	0.0003103
SUSP1 mcp	0.828	1.138	1.034	0.0002069	0.0002069	0.0002069
