# Supplementary material for: Broad-spectrum CRISPR-Cas13a enables efficient phage genome editing
Source: Nat Microbiol. 2022 Oct 31;7(12):1967–79. doi: 10.1038/s41564-022-01258-x (PMC9712115; doi:10.1038/s41564-022-01258-x)
Supplement: Source Data Fig. 2 — Source Data for Fig. 2. [file 41564_2022_1258_MOESM6_ESM.xlsx]

## Sheet: Fig2d_13a
	NegCon	NegCon	NegCon	Condition	Condition	Condition
Neg Con	0.929	1.071	1	0.929	1.071	1
T4 mcp	0.929	1.071	1	1.429e-06	1.429e-05	1.429e-06
T4 gp42	0.929	1.071	1	1.429e-05	1.429e-06	1.429e-05
T4 motA	0.929	1.071	1	1.429e-06	1.429e-06	1.429e-06
T4 soc_1	0.929	1.071	1	1.429e-06	1.429e-06	1.429e-06
T4 soc_2	0.929	1.071	1	1.429e-06	1.429e-06	1.429e-06

## Sheet: Fig2d_13d
	NegCon	NegCon	NegCon	Condition	Condition	Condition
Neg Con	1.026	0.868	1.105	1.026	0.868	1.105
T4 mcp	1.026	0.868	1.105	0.0001579	1.579e-05	1.579e-05
T4 gp42	1.026	0.868	1.105	0.789	1.184	1.026
T4 motA	1.026	0.868	1.105	0.003	0.002	0.002
T4 soc_1	1.026	0.868	1.105	0.005	0.006	0.002
T4 soc_2	1.026	0.868	1.105	0.005	0.002	0.024
