# Supplementary material for: Broad-spectrum CRISPR-Cas13a enables efficient phage genome editing
Source: Nat Microbiol. 2022 Oct 31;7(12):1967–79. doi: 10.1038/s41564-022-01258-x (PMC9712115; doi:10.1038/s41564-022-01258-x)
Supplement: Source Data Fig. 3 — Source data for Fig. 3a Network graph (Excel format incompatible). [file 41564_2022_1258_MOESM7_ESM.txt]

Cluster	Size	Density	Internal weight	External weight	Quality	P-value	Members
1	2	295.9	295.9	1082	0.2142	0.979387	Achromobacter~phage~JWX Achromobacter~phage~83-24
2	12	152.8	1.009e+04	4147	0.7074	1.81502e-05	Achromobacter~phage~phiAxp-1 Acinetobacter~phage~IMEAB3 Acinetobacter~phage~Loki Burkholderia~phage~vB_BceS_KL1 Paracoccus~phage~vB_PmaS-R3 Pseudomonas~phage~73 Pseudomonas~phage~PaMx42 Pseudomonas~phage~vB_Pae-Kakheti25 Pseudomonas~phage~vB_PaeS_SCH_Ab26 Rhodobacter~phage~RcSpartan Rhodobacter~phage~RcTitan Stenotrophomonas~phage~vB_SmaS-DLP_2
3	7	307.6	6460	4088	0.6116	0.00108251	Pseudomonas~phage~LKO4 Pseudomonas~phage~MP1412 Pseudomonas~phage~PAE1 Pseudomonas~virus~M6 Pseudomonas~virus~Yua Pseudomonas~phage~PaMx11 Pseudomonas~phage~vB_PaeS_PAO1_Ab18
4	9	276.0	9934	4357	0.6942	0.000206148	Enterobacteria~phage~9g Enterobacteria~phage~JenK1 Enterobacteria~phage~JenP1 Enterobacteria~phage~JenP2 Escherichia~phage~CAjan Escherichia~phage~Seurat Escherichia~phage~slur01 Pantoea~phage~vB_PagS_Vid5 Salmonella~phage~SE1~(in:Nonagvirus)
5	4	303.5	1821	980.7	0.6481	0.0151914	Gordonia~phage~Cozz Gordonia~phage~Emalyn Gordonia~phage~GTE2 Gordonia~phage~Troje
6	2	345.2	345.2	1745	0.1648	0.979387	Pseudomonas~phage~PaMx28 Pseudomonas~phage~PaMx74
7	2	453.4	453.4	388.8	0.5358	0.110336	Roseobacter~phage~RDJL~Phi~1 Roseobacter~phage~RDJL~Phi~2
8	22	197.4	4.559e+04	2.771e+04	0.6216	7.23121e-09	Achromobacter~phage~phiAxp-3 Achromobacter~phage~JWAlpha Delftia~phage~RG-2014 Erwinia~phage~Ea9-2 Erwinia~phage~phiEaP-8 Erwinia~phage~vB_EamP_Frozen Escherichia~phage~Bp4 Escherichia~phage~EC1-UPM Escherichia~phage~ECBP1 Escherichia~phage~IME11 Escherichia~phage~vB_EcoP_G7C Escherichia~phage~vB_EcoP_PhAPEC5 Escherichia~phage~vB_EcoP_PhAPEC7 Escherichia~virus~N4 Klebsiella~phage~KP8 Pseudomonas~…
9	11	428.3	2.356e+04	1.504e+04	0.6101	4.00070e-05	Pseudomonas~phage~DL64 Pseudomonas~phage~KPP21 Pseudomonas~phage~LIT1 Pseudomonas~phage~LUZ7 Pseudomonas~phage~PA26 Pseudomonas~phage~PEV2 Pseudomonas~phage~Pa2 Pseudomonas~phage~YH30 Pseudomonas~phage~YH6 Pseudomonas~phage~vB_PaeP_C2-10_Ab09 Pseudomonas~phage~vB_PaeP_MAG4
10	6	278.8	4181	8164	0.3384	0.468037	Pseudoalteromonas~phage~pYD6-A Vibrio~phage~1.026.O._10N.222.49.C7 Vibrio~phage~1.097.O._10N.286.49.B3 Vibrio~phage~VBP32 Vibrio~phage~VBP47 Vibrio~phage~vB_VspP_pVa5
11	9	298.8	1.076e+04	1.246e+04	0.4630	0.000206148	Dinoroseobacter~phage~DFL12phi1 Dinoroseobacter~phage~DS-1410Ws-06 Roseobacter~phage~RD-1410W1-01 Roseovarius~Plymouth~podovirus~1 Ruegeria~phage~vB_RpoP-V12 Ruegeria~phage~vB_RpoP-V13 Silicibacter~phage~DSS3phi2 Sulfitobacter~phage~EE36phi1 Sulfitobacter~phage~phiCB2047-B
12	5	365.7	3657	1.074e+04	0.2538	0.996692	Escherichia~phage~Pollock Klebsiella~phage~KpCHEMY26 Klebsiella~phage~Pylas Salmonella~phage~FSL~SP-058 Salmonella~phage~FSL~SP-076
13	4	493.7	2962	8890	0.2498	0.992931	Pectobacterium~phage~Nepra Pectobacterium~phage~phiA41 Pectobacterium~phage~vB_PatP_CB1 Pectobacterium~phage~vB_PatP_CB4
14	2	480.4	480.4	6547	0.06833	0.979387	Pseudomonas~phage~ZC03 Pseudomonas~phage~ZC08
15	4	506.5	3039	1972	0.6054	0.0151914	Vibrio~phage~1.169.O._10N.261.52.B1 Vibrio~phage~1.188.A._10N.286.51.A6 Vibrio~phage~1.224.A._10N.261.48.B1 Vibrio~phage~1.261.O._10N.286.51.A7
16	4	411.1	2466	5193	0.3217	0.766087	Vibrio~phage~JA-1 Vibrio~phage~JSF3 Vibrio~phage~VCO139 Vibrio~phage~phi~1
17	2	75.68	75.68	0.000	0.9498	0.0969654	Caulobacter~phage~Seuss Achromobacter~phage~JWF
18	7	395.7	8309	569.9	0.9343	0.00107035	Salmonella~phage~ZCSE2 Salmonella~phage~yarpen Salmonella~phage~BP63 Salmonella~phage~SE13 Salmonella~phage~SE4 Salmonella~phage~UPF_BP2 Salmonella~phage~birk
19	20	296.3	5.629e+04	9530	0.8547	3.39220e-08	Bacteriophage~sp. Enterobacter~phage~Enc34 Klebsiella~phage~KPN~N137 Klebsiella~phage~Seifer Klebsiella~phage~Soft Proteus~phage~pPM_01 Providencia~phage~Redjac Salmonella~phage~118970_sal1 Salmonella~phage~35 Salmonella~phage~37 Salmonella~phage~BP12C Salmonella~phage~BSPM4 Salmonella~phage~KFS-SE1 Salmonella~phage~ST-101 Salmonella~phage~Siskin Salmonella~virus~Chi Salmonella~virus~FSLSP030 Sal…
20	7	77.03	1618	8783	0.1553	0.999299	Achromobacter~phage~phiAxp-2 Burkholderia~phage~BcepNazgul Burkholderia~phage~vB_BceS_AH2 Loktanella~phage~pCB2051-A Ruegeria~phage~DSS3-P1 Xylella~phage~Salvo Xylella~phage~Sano
21	25	585.1	1.755e+05	1.964e+04	0.8991	0.00000	Staphylococcus~phage~SA1 Citrobacter~phage~Michonne Citrobacter~phage~Moogle Citrobacter~phage~Mordin Enterobacteriaphage~UAB_Phi87 Escherichia~phage~EC6 Escherichia~phage~HY02 Escherichia~phage~JH2 Escherichia~phage~SUSP1 Escherichia~phage~SUSP2 Escherichia~phage~vB_EcoM-VpaE1 Escherichia~phage~vB_EcoM_AYO145A Escherichia~phage~vB_EcoM_Alf5 Escherichia~phage~wV8 Escherichia~typing~phage~1 Salmon…
22	2	320.2	320.2	2981	0.09687	0.979387	Xylella~phage~Salvo Xylella~phage~Sano
23	3	196.6	589.9	0.000	0.9899	0.0318013	Acidianus~bottle-shaped~virus~2 Acidianus~bottle-shaped~virus Acidianus~bottle-shaped~virus~3
24	12	208.9	1.379e+04	3048	0.8178	1.82925e-05	Sulfolobus~islandicus~rod-shaped~virus~1 Sulfolobus~islandicus~rod-shaped~virus~2 Sulfolobus~islandicus~rudivirus~3 Stygiolobus~rod-shaped~virus Sulfolobus~islandicus~rod-shaped~virus~10 Sulfolobus~islandicus~rod-shaped~virus~11 Sulfolobus~islandicus~rod-shaped~virus~4 Sulfolobus~islandicus~rod-shaped~virus~5 Sulfolobus~islandicus~rod-shaped~virus~6 Sulfolobus~islandicus~rod-shaped~virus~7 Sulfol…
25	6	244.7	3671	266.0	0.9296	0.00253743	Acidianus~filamentous~virus~3 Acidianus~filamentous~virus~6 Acidianus~filamentous~virus~7 Acidianus~filamentous~virus~8 Acidianus~filamentous~virus~9 Sulfolobus~islandicus~filamentous~virus
26	2	150.8	150.8	229.0	0.3929	0.658454	Acidianus~filamentous~virus~2 Sulfolobales~Beppu~filamentous~virus~3
27	4	213.9	1284	490.4	0.7203	0.0151914	Sulfolobus~monocaudavirus~SMV1 Sulfolobus~monocaudavirus~SMV2 Sulfolobus~monocaudavirus~SMV3 Sulfolobus~monocaudavirus~SMV4
28	9	102.5	3690	374.3	0.9039	0.000199130	Acidianus~spindle-shaped~virus~1 Sulfolobus~spindle-shaped~virus~1 Sulfolobus~spindle-shaped~virus~2 Sulfolobus~spindle-shaped~virus~4 Sulfolobus~spindle-shaped~virus~5 Sulfolobus~spindle-shaped~virus~6 Sulfolobus~spindle-shaped~virus~7 Sulfolobus~virus~Kamchatka~1 Sulfolobus~virus~Ragged~Hills
29	2	336.7	336.7	129.7	0.7157	0.110336	Sulfolobus~virus~STSV1 Sulfolobus~virus~STSV2
30	2	205.9	205.9	110.3	0.6431	0.110336	Sulfolobales~Virus~YNP2 Sulfolobales~virus~YNP1
31	3	600.0	1800	7627	0.1908	0.989794	Sinorhizobium~phage~phiM12 Sinorhizobium~phage~phiM7 Sinorhizobium~phage~phiN3
32	3	600.0	1800	4846	0.2706	0.989794	Stenotrophomonas~phage~Mendera Stenotrophomonas~phage~Moby Stenotrophomonas~phage~YB07
33	56	345.1	5.314e+05	5.089e+04	0.9124	0.00000	Cyanophage~P-RSM1 Cyanophage~P-RSM6 Cyanophage~P-TIM40 Cyanophage~S-RIM12 Cyanophage~S-RIM32 Cyanophage~S-RIM44 Cyanophage~S-RIM50 Cyanophage~S-TIM4 Cyanophage~Syn30 Prochlorococcus~phage~MED4-213 Prochlorococcus~phage~P-HM1 Prochlorococcus~phage~P-HM2 Prochlorococcus~phage~P-RSM4 Prochlorococcus~phage~P-SSM2 Prochlorococcus~phage~P-SSM3 Prochlorococcus~phage~P-SSM4 Prochlorococcus~phage~P-SSM7 P…
34	56	588.8	9.067e+05	6.812e+04	0.9300	0.00000	Dickeya~phage~RC-2014 Dickeya~virus~Limestone Enterobacter~phage~EspM4VN Erwinia~phage~phiEa2809 Erwinia~phage~vB_EamM-Bue1 Escherichia~phage~ECML-4 Escherichia~phage~EP75 Escherichia~phage~FEC14 Escherichia~phage~PhaxI Escherichia~phage~vB_EcoM_KWBSE43-6 Escherichia~virus~CBA120 Klebsiella~phage~Magnus Klebsiella~phage~May Klebsiella~phage~Menlow Klebsiella~virus~0507KN21 Klebsiella~virus~UPM~21…
35	2	526.9	526.9	2023	0.2063	0.979387	Rhizobium~phage~vB_RleM_P10VF Sinorhizobium~phage~phiM9
36	9	340.2	1.225e+04	2129	0.8508	0.000206148	Acinetobacter~phage~AP22 Acinetobacter~phage~AB1 Acinetobacter~phage~AbP2 Acinetobacter~phage~IME-AB2 Acinetobacter~phage~LZ35 Acinetobacter~phage~WCHABP1 Acinetobacter~phage~WCHABP12 Acinetobacter~phage~YMC-13-01-C62 Acinetobacter~phage~YMC11/12/R2315
37	4	376.0	2256	731.5	0.7531	0.0151914	Burkholderia~virus~Bcep1 Burkholderia~virus~Bcep43 Burkholderia~virus~Bcep781 Burkholderia~virus~BcepNY3
38	23	233.5	5.907e+04	0.000	0.9992	0.00000	Acinetobacter~phage~AbKT21phiIII Acinetobacter~phage~AB3 Acinetobacter~phage~Abp1 Acinetobacter~phage~Fri1 Acinetobacter~phage~IME200 Acinetobacter~phage~Petty Acinetobacter~phage~SH-Ab~15519 Acinetobacter~phage~WCHABP5 Acinetobacter~phage~phiAB1 Acinetobacter~phage~phiAB6 Acinetobacter~phage~vB_AbaP_46-62_Aci07 Acinetobacter~phage~vB_AbaP_AS11 Acinetobacter~phage~vB_AbaP_AS12 Acinetobacter~phage…
39	15	571.1	5.996e+04	8.923e+04	0.4018	0.000452925	Acinetobacter~phage~AbTZA1 Acinetobacter~phage~AM101 Acinetobacter~phage~Ac42 Acinetobacter~phage~Acj61 Acinetobacter~phage~Acj9 Acinetobacter~phage~KARL-1 Acinetobacter~phage~ZZ1 Acinetobacter~phage~vB_AbaM_PhT2 Acinetobacter~phage~vB_AbaP_Apostate Acinetobacter~phage~vB_AbaP_Berthold Acinetobacter~phage~vB_AbaP_Kimel Acinetobacter~phage~vB_AbaP_Konradin Acinetobacter~phage~vB_AbaP_Lazarus Acine…
40	8	600.0	1.680e+04	7.383e+04	0.1853	0.999867	Aeromonas~phage~AS-gz Aeromonas~phage~Aes012 Aeromonas~phage~Aes508 Aeromonas~phage~phiAS4 Aeromonas~virus~25 Aeromonas~virus~31 Aeromonas~virus~44RR2 Stenotrophomonas~phage~IME13
41	4	600.0	3600	2.475e+04	0.1269	0.995529	Aeromonas~phage~AS-sw Aeromonas~phage~AS-zj Aeromonas~phage~CC2 Aeromonas~virus~65
42	7	383.2	8048	4.216e+04	0.1602	0.999299	Aeromonas~phage~AS-sw Aeromonas~phage~AS-zj Aeromonas~phage~CC2 Aeromonas~phage~PX29 Aeromonas~phage~phiAS5 Aeromonas~virus~65 Aeromonas~virus~Aeh1
43	75	406.9	1.129e+06	2.030e+05	0.8475	0.00000	Citrobacter~phage~CF1~ERZ-2017 Citrobacter~phage~Merlin Citrobacter~phage~Moon Edwardsiella~phage~PEi20 Enterobacter~phage~CC31 Enterobacter~phage~PG7 Enterobacter~phage~vB_EclM_CIP9 Enterobacteria~phage~Bp7 Enterobacteria~phage~IME08 Enterobacteria~phage~RB27 Enterobacteria~phage~RB51 Enterobacteria~phage~RB68 Escherichia~coli~O157~typing~phage~3 Escherichia~coli~O157~typing~phage~6 Escherichia~…
44	16	600.0	7.200e+04	4.705e+04	0.6046	1.40332e-07	Enterobacter~phage~phiEap-3 Klebsiella~phage~KP15 Klebsiella~phage~KP27 Klebsiella~phage~Matisse Klebsiella~phage~Miro Klebsiella~phage~PMBT1 Citrobacter~phage~IME-CF2 Citrobacter~phage~Margaery Citrobacter~phage~Miller Citrobacter~phage~vB_CfrM_CfP1 Cronobacter~phage~vB_CsaM_GAP161 Cronobacter~phage~vB_CsaM_leB Cronobacter~phage~vB_CsaM_leE Escherichia~phage~Lw1 Escherichia~virus~RB16 Escherichi…
45	5	600.0	6000	4.207e+04	0.1248	0.998115	Enterobacteria~phage~GEC-3S Escherichia~phage~ECD7 Escherichia~phage~JSE Escherichia~phage~Phi1 Escherichia~phage~RB49
46	4	600.0	3600	1.589e+04	0.1846	0.995529	Vibrio~phage~KVP40 Vibrio~phage~VH7D Vibrio~phage~ValKK3 Vibrio~phage~nt-1
47	3	11.99	35.98	7.164	0.7321	0.0234271	Enterobacteria~phage~SP Escherichia~virus~FI Escherichia~virus~Qbeta
48	2	539.3	539.3	707.9	0.4310	0.110336	Rhizobium~phage~RHEph04 Rhizobium~phage~RHEph06
49	3	117.2	351.5	54.48	0.8532	0.0404278	Acinetobacter~phage~YMC11/11/R3177 Acinetobacter~phage~YMC/09/02/B1251 Acinetobacter~phage~vB_AbaS_TRS1
50	7	92.35	1939	1438	0.5719	0.00246895	Pseudomonas~phage~YMC11/02/R656 Pseudomonas~phage~YMC11/07/P54_PAE_BP Pseudomonas~phage~JBD44 Pseudomonas~phage~phi297 Pseudomonas~phage~PAJU2 Pseudomonas~virus~D3 Pseudomonas~virus~PMG1
51	2	290.5	290.5	419.4	0.4069	0.110336	Aggregatibacter~phage~S1249 Haemophilus~phage~Aaphi23
52	5	493.0	4930	1479	0.7680	0.00609289	Acinetobacter~phage~vB_AbaM_Acibel004 Acinetobacter~phage~vB_AbaM_B09_Aci01-1 Acinetobacter~phage~vB_AbaM_B09_Aci02-2 Acinetobacter~phage~vB_AbaM_B09_Aci05 Acinetobacter~phage~vB_AbaM_phiAbaA1
53	24	369.2	1.019e+05	1.052e+04	0.9060	1.55251e-09	Pseudomonas~phage~C11 Pseudomonas~phage~CHA_P1 Pseudomonas~phage~JG004 Pseudomonas~phage~K5 Pseudomonas~phage~K8 Pseudomonas~phage~KPP10 Pseudomonas~phage~PA10 Pseudomonas~phage~PAK_P1 Pseudomonas~phage~PAK_P2 Pseudomonas~phage~PAK_P3 Pseudomonas~phage~PAK_P4 Pseudomonas~phage~PAK_P5 Pseudomonas~phage~PaP1 Pseudomonas~phage~PaoP5 Pseudomonas~phage~VCM Pseudomonas~phage~Zigelbrucke Pseudomonas~pha…
54	7	600.0	1.260e+04	2.117e+04	0.3730	0.000528788	Pseudomonas~phage~CHA_P1 Pseudomonas~phage~KPP10 Pseudomonas~phage~PAK_P3 Pseudomonas~phage~PAK_P5 Pseudomonas~phage~vB_PaeM_G1 Pseudomonas~phage~vB_PaeM_PAO1_Ab03 Pseudomonas~phage~vB_PaeM_PS24
55	4	468.3	2810	1.525e+04	0.1555	0.992931	Pseudomonas~phage~VCM Pseudomonas~phage~phiPsa374 Pseudomonas~phage~vB_PsyM_KIL1 Pseudomonas~phage~vB_PsyM_KIL4
56	4	183.2	1099	1745	0.3854	0.442617	Pseudoalteromonas~phage~H101 Pseudoalteromonas~phage~SL20 Shewanella~sp.~phage~1/4 Shewanella~sp.~phage~1/40
57	2	149.8	149.8	101.2	0.5873	0.110336	Arthrobacter~phage~Anjali Arthrobacter~phage~Mendel
58	4	57.75	346.5	504.8	0.4032	0.156161	Bacillus~virus~B103 Bacillus~phage~VMY22 Bacillus~virus~GA1 Bacillus~virus~phi29
59	2	144.3	144.3	94.85	0.5935	0.0969654	Bifidobacterium~phage~BadAargau2 Bifidobacterium~phage~BadAztec1
60	5	272.3	2723	718.9	0.7888	0.00609289	Gordonia~phage~Brandonk123 Gordonia~phage~GTE6 Gordonia~phage~Lennon Gordonia~phage~Phinally Gordonia~phage~Vivi2
61	2	482.7	482.7	886.5	0.3515	0.110336	Gordonia~phage~Twister6 Gordonia~phage~Wizard
62	3	323.3	969.9	2.489	0.9913	0.0382613	Streptomyces~phage~phiSAJS1 Streptomyces~phage~YDN12 Streptomyces~phage~TP1604
63	5	22.92	229.2	365.8	0.3789	0.265435	Aeribacillus~phage~AP45 Deep-sea~thermophilic~phage~D6E Lactobacillus~phage~LBR48 Listeria~phage~B054 Geobacillus~virus~E2
64	5	176.3	1763	1579	0.5261	0.00609289	Bacillus~phage~BceA1 Bacillus~phage~Waukesha92 Bacillus~phage~phi4J1 Bacillus~phage~vB_BtS_BMBtp3 Staphylococcus~phage~SpaA1
65	6	292.4	4386	92.70	0.9767	0.00249906	Bacillus~phage~Page Bacillus~phage~Palmer Bacillus~phage~Pascal Bacillus~phage~Pookie Bacillus~phage~Pavlov Bacillus~phage~Pony
66	4	177.1	1063	1105	0.4884	0.0287735	Clostridium~phage~phiCT19406B Clostridium~phage~phiCTC2B Clostridium~phage~phiCT19406C Clostridium~phage~phiCT453B
67	2	75.54	75.54	206.0	0.2645	0.979387	Deep-sea~thermophilic~phage~D6E Geobacillus~virus~E2
68	3	29.23	87.68	129.0	0.3937	0.191367	Lactobacillus~phage~LBR48 Lactobacillus~phage~Lb Listeria~phage~B054
69	44	133.1	1.259e+05	5.342e+04	0.7017	0.00000	Staphylococcus~phage~B166 Staphylococcus~phage~SA12 Staphylococcus~virus~53 Staphylococcus~virus~80alpha Staphylococcus~virus~phiNM2 Staphylococcus~phage~DW2 Staphylococcus~phage~SA13 Staphylococcus~phage~StauST398-3 Staphylococcus~virus~92 Staphylococcus~phage~3MRA Staphylococcus~phage~B236 Staphylococcus~phage~CNPx Staphylococcus~phage~ROSA Staphylococcus~phage~StauST398-1 Staphylococcus~phage~…
70	4	600.0	3600	6609	0.3524	0.561109	Aeromonas~phage~2_L372X Aeromonas~phage~2-L372D Aeromonas~phage~4_L372D Aeromonas~phage~4_L372XY
71	5	600.0	6000	1.822e+04	0.2476	0.998115	Cronobacter~phage~CR3 Cronobacter~phage~CR8 Cronobacter~phage~CR9 Cronobacter~phage~PBES~02 Pectobacterium~phage~phiTE
72	25	319.0	9.571e+04	1.791e+04	0.8420	0.00000	Cronobacter~phage~CR3 Cronobacter~phage~CR8 Cronobacter~phage~CR9 Cronobacter~phage~PBES~02 Cronobacter~phage~vB_CsaM_GAP31 Erwinia~phage~Hena1 Erwinia~phage~pEp_SNUABM_01 Escherichia~phage~4MG Escherichia~phage~APECc02 Escherichia~phage~Av-05 Escherichia~phage~FFH2 Escherichia~phage~FV3 Escherichia~phage~JES2013 Escherichia~phage~Murica Escherichia~phage~V18 Escherichia~phage~V5 Escherichia~phag…
73	6	600.0	9000	8530	0.5131	0.00138921	Enterobacteria~phage~phi92 Escherichia~phage~ESCO13 Escherichia~phage~ESCO5 Escherichia~phage~phAPEC8 Escherichia~phage~vB_EcoM_Schickermooser Klebsiella~phage~ZCKP1
74	8	600.0	1.680e+04	3.133e+04	0.3489	0.000204966	Escherichia~phage~APECc02 Escherichia~phage~FFH2 Escherichia~phage~FV3 Escherichia~phage~JES2013 Escherichia~phage~Murica Escherichia~phage~V18 Escherichia~phage~V5 Escherichia~phage~slur16
75	5	599.8	5998	474.3	0.9253	0.00545475	Rheinheimera~phage~vB_RspM_Barba18A Rheinheimera~phage~vB_RspM_Barba19A Rheinheimera~phage~vB_RspM_Barba21A Rheinheimera~phage~vB_RspM_Barba8S Rheinheimera~phage~vB_RspM_Barba5S
76	2	600.0	600.0	1103	0.3514	0.110336	Shewanella~sp.~phage~1/4 Shewanella~sp.~phage~1/40
77	4	249.5	1497	1831	0.4487	0.0303010	Vibrio~phage~11895-B1 Vibrio~phage~helene~12B3 Vibrio~phage~ICP1 Vibrio~phage~eugene~12A10
78	6	175.1	2626	2078	0.5568	0.00253743	Vibrio~phage~11895-B1 Vibrio~phage~PWH3a-P1 Vibrio~phage~helene~12B3 Vibrio~phage~qdvp001 Vibrio~phage~ICP1 Vibrio~phage~eugene~12A10
79	14	142.7	1.299e+04	7517	0.6326	3.73381e-06	Aeromonas~phage~Ahp1 Aeromonas~phage~25AhydR2PP Aeromonas~phage~CF7 Aeromonas~phage~ZPAH7 Aeromonas~phage~phiAS7 Cronobacter~phage~Dev-CD-23823 Cronobacter~phage~vB_CskP_GAP227 Pectobacterium~phage~Arno160 Pectobacterium~phage~PP2 Salmonella~phage~vB_SpuP_Spp16 Yersinia~phage~fHe-Yen3-01 Yersinia~phage~phi80-18 Yersinia~phage~phiR8-01 Yersinia~phage~vB_YenP_ISAO8
80	29	68.82	2.794e+04	1.034e+04	0.7287	0.00000	Aquamicrobium~phage~P14 Burkholderia~phage~Bp-AMP1 Burkholderia~phage~JG068 Caulobacter~phage~Lullwater Caulobacter~phage~Percy Curvibacter~phage~P26059B Escherichia~phage~PGT2 Escherichia~phage~phiKT Pseudomonas~phage~Andromeda Pseudomonas~phage~Bf7 Pseudomonas~phage~PollyC Pseudomonas~phage~VSW-3 Ralstonia~phage~RS-PI-1 Ralstonia~phage~RS-PII-1 Ralstonia~phage~RSB1 Ralstonia~phage~RSJ2 Ralstoni…
81	3	191.1	573.3	2347	0.1959	0.985452	Enterobacteria~phage~J8-65 Escherichia~phage~Lidtsur Pantoea~phage~LIMEzero
82	16	226.7	2.721e+04	9269	0.7452	7.72448e-07	Pectobacterium~phage~PP90 Dickeya~phage~BF25/12 Pectobacterium~phage~Clickz Pectobacterium~phage~Gaspode Pectobacterium~phage~Khlen Pectobacterium~phage~Koot Pectobacterium~phage~Lelidair Pectobacterium~phage~Nobby Pectobacterium~phage~PP16 Pectobacterium~phage~PPWS2 Pectobacterium~phage~Peat1 Pectobacterium~phage~PhiM1 Pectobacterium~phage~Phoria Pectobacterium~phage~Zenivior Pectobacterium~phag…
83	2	361.1	361.1	1192	0.2319	0.979387	Agrobacterium~phage~Atu_ph03 Agrobacterium~phage~Atu_ph02
84	6	239.3	3589	9877	0.2663	0.998474	Xanthomonas~phage~XAJ24 Xanthomonas~phage~f20-Xaj Xanthomonas~phage~f30-Xaj Xanthomonas~phage~phi~Xc10 Xylella~phage~Paz Xylella~phage~Prado
85	4	600.0	3600	3618	0.4982	0.0105353	Aeromonas~phage~LAh9 Aeromonas~phage~4_4572 Aeromonas~phage~LAh_6 Aeromonas~phage~LAh_8
86	4	311.8	1871	4273	0.3041	0.843839	Cronobacter~phage~vB_CsaP_009 Cronobacter~phage~vB_CsaP_GAP52 Proteus~phage~Privateer Salmonella~phage~7-11
87	6	530.1	7951	3779	0.6771	0.00253743	Escherichia~phage~172-1 Escherichia~phage~ECBP2 Escherichia~phage~KBNP1711 Escherichia~phage~NJ01 Escherichia~phage~vB_EcoP_SU10 Escherichia~virus~phiEco32
88	13	271.3	2.116e+04	2290	0.9014	8.22111e-06	Pseudomonas~phage~Bjorn Pseudomonas~phage~DL54 Pseudomonas~phage~NV1 Pseudomonas~phage~PaP4 Pseudomonas~phage~PhiCHU Pseudomonas~phage~TL Pseudomonas~phage~UFV-P2 Pseudomonas~phage~phiIBB-PAA2 Pseudomonas~phage~tf Pseudomonas~phage~vB_PaeP_C2-10_Ab22 Pseudomonas~phage~vB_PaeP_p2-10_Or1 Pseudomonas~virus~LUZ24 Pseudomonas~virus~PaP3
89	4	130.7	784.0	716.6	0.5197	0.0151914	Pseudomonas~phage~O4 Pseudomonas~phage~PA11 Citrobacter~phage~CVT22 Salinivibrio~phage~CW02
90	6	427.1	6407	2.931e+04	0.1793	0.998474	Vibrio~phage~Ceto Vibrio~phage~JSF10 Vibrio~phage~JSF12 Vibrio~phage~Thalassa Vibrio~phage~pVp-1 Vibrio~phage~phi~3
91	2	600.0	600.0	7517	0.07389	0.979387	Aeromonas~phage~AhSzw-1 Aeromonas~phage~AhSzq-1
92	27	581.8	2.042e+05	2.096e+05	0.4934	0.00000	Enterobacteria~phage~DT571/2 Escherichia~phage~APCEc03 Escherichia~phage~Gostya9 Escherichia~phage~OSYSP Escherichia~phage~SP15 Escherichia~phage~fp01 Escherichia~phage~phiLLS Escherichia~phage~slur09 Escherichia~phage~vB_EcoS_AKFV33 Escherichia~phage~vB_EcoS_FFH_1 Escherichia~phage~vB_EcoS_HdH2 Escherichia~virus~DT57C Escherichia~virus~T5 Escherichia~virus~VEc33 Salmonella~phage~L6jm Salmonella~…
93	65	363.5	7.561e+05	8.081e+04	0.9033	0.00000	Enterobacteria~phage~DT571/2 Escherichia~phage~APCEc03 Escherichia~phage~Gostya9 Escherichia~phage~OSYSP Escherichia~phage~SP15 Escherichia~phage~fp01 Escherichia~phage~phiLLS Escherichia~phage~saus132 Escherichia~phage~slur09 Escherichia~phage~vB_EcoS_AKFV33 Escherichia~phage~vB_EcoS_FFH_1 Escherichia~phage~vB_EcoS_HdH2 Escherichia~virus~DT57C Escherichia~virus~EPS7 Escherichia~virus~T5 Escheric…
94	17	144.6	1.967e+04	1.130e+05	0.1482	0.999999	Vibrio~phage~Ceto Aeromonas~phage~AhSzw-1 Aeromonas~phage~AhSzq-1 Klebsiella~phage~Sugarland Klebsiella~phage~vB_Kpn_IME260 Pectobacterium~phage~DU_PP_V Pectobacterium~phage~My1 Proteus~phage~PM135 Proteus~phage~Stubb Providencia~phage~vB_PreS_PR1 Vibrio~phage~JSF10 Vibrio~phage~JSF12 Vibrio~phage~Thalassa Vibrio~phage~VspSw_1 Vibrio~phage~pVp-1 Vibrio~phage~phi~3 Vibrio~phage~vB_VpS_PG07
95	2	600.0	600.0	9729	0.05807	0.979387	Vibrio~phage~VspSw_1 Vibrio~phage~vB_VpS_PG07
96	11	254.3	1.399e+04	2456	0.8495	4.00070e-05	Enterobacteria~phage~phiEcoM-GJ1 Erwinia~phage~Faunus Erwinia~phage~vB_EamM-Y2 Escherichia~phage~Mangalitsa Escherichia~phage~ST32 Escherichia~phage~flopper Myoviridae~sp. Pantoea~phage~vB_PagM_SSEM1 Pectobacterium~phage~PM1 Pectobacterium~phage~PP101 Proteus~phage~Myduc
97	3	252.4	757.1	2456	0.2352	0.985452	Aeromonas~phage~pAh6-C Shewanella~phage~Spp001 Shewanella~phage~SppYZU05
98	10	12.88	579.5	786.9	0.4180	0.0702325	Pseudoalteromonas~phage~H103 Vibrio~phage~pYD21-A Idiomarinaceae~phage~Phi1M2-2 Listonella~phage~phiHSIC Pseudoalteromonas~phage~BS5 Idiomarinaceae~phage~1N2-2 Marinomonas~phage~P12026 Pseudoalteromonas~phage~Pq0 Vibrio~phage~pYD38-B Pseudoalteromonas~phage~H105/1
99	5	220.1	2201	1475	0.5971	0.00609289	Aeromonas~phage~pIS4-A Salmonella~phage~64795_sal3 Salmonella~phage~IME207 Salmonella~phage~Vi~II-E1 Vibrio~phage~pYD38-A
100	5	250.5	2505	4095	0.3789	0.0712283	Enterobacter~phage~Arya Escherichia~phage~vB_EcoM-ep3 Pseudomonas~phage~PPpW-3 Escherichia~phage~vB_EcoM_ECO1230-10 Escherichia~phage~vB_EcoM_ECOO78
101	3	216.1	648.4	930.4	0.4091	0.191367	Mannheimia~phage~vB_MhS_535AP2 Mannheimia~phage~vB_MhS_587AP2 Mannheimia~phage~vB_MhS_1152AP2
102	15	298.5	3.134e+04	5.694e+04	0.3549	0.00184529	Enterobacteria~phage~vB_EcoS_Rogue1 Escherichia~phage~C119 Escherichia~phage~DTL Escherichia~phage~e4/1c Escherichia~phage~vB_EcoS-IME253 Escherichia~phage~vB_EcoS_AHP42 Escherichia~phage~vB_EcoS_AHS24 Escherichia~phage~vB_EcoS_AKS96 Escherichia~phage~vB_Eco_ACG-M12 Escherichia~phage~vB_Ecos_CEB_EC3a Escherichia~virus~Rtp Shigella~phage~Sd1 Shigella~phage~Sf12 Enterobacteria~phage~phiJLA23 Escher…
103	8	139.0	3893	742.7	0.8369	0.000469553	Klebsiella~phage~JD001 Klebsiella~phage~vB_KpnM_KpV52 Klebsiella~phage~vB_KpnM_KpV79 Vibrio~phage~CP-T1 Edwardsiella~phage~PEi21 Edwardsiella~phage~MSW-3 Iodobacter~phage~PhiPLPE Vibrio~phage~vB_VchM-138
104	5	102.2	1022	3814	0.2110	0.996692	Salmonella~phage~Fels-1 Enterobacteria~phage~cdtI Enterobacteria~phage~mEp460 Phage~Gifsy-1 Phage~Gifsy-2
105	24	236.1	6.517e+04	1.160e+04	0.8484	1.55544e-09	Enterobacter~phage~phiEap-2 Escherichia~phage~K1-dep(1) Escherichia~phage~K1-dep(4) Escherichia~phage~K1-ind(2) Escherichia~phage~K1ind1 Escherichia~phage~VB_EcoS-Golestan Raoultella~phage~RP180 Salmonella~phage~BPS11Q3 Salmonella~phage~Ent1 Salmonella~phage~FSL~SP-031 Salmonella~phage~FSL~SP-101 Salmonella~phage~Jersey Salmonella~phage~LSPA1 Salmonella~phage~MA12 Salmonella~phage~SE2 Salmonella~…
106	14	97.00	8827	853.9	0.9092	3.73381e-06	Cronobacter~phage~ESSI-2 Aeromonas~virus~phiO18P Haemophilus~virus~HP1 Haemophilus~virus~HP2 Pasteurella~virus~F108 Pseudoalteromonas~phage~C5a Pseudomonas~phage~phi3 Salinivibrio~phage~SMHB1 Salmonella~phage~SI7 Vibrio~phage~1.202.O._10N.222.45.E8 Vibrio~phage~VPUSM~8 Vibrio~phage~vB_ValM-yong1 Vibrio~virus~K139 Vibrio~virus~Kappa
107	47	99.59	1.077e+05	7501	0.9341	0.00000	Erwinia~phage~EtG Escherichia~phage~186 Klebsiella~phage~4~LV-2017 Klebsiella~phage~ST15-OXA48phi14.1 Salmonella~phage~RE-2010 Salmonella~phage~SEN1 Salmonella~phage~SEN8 Salmonella~phage~SW9 Salmonella~virus~Fels2 Salmonella~virus~PsP3 Burkholderia~phage~KL3 Burkholderia~phage~KS14 Burkholderia~phage~KS5 Burkholderia~phage~ST79 Burkholderia~phage~vB_BceM_AP3 Burkholderia~virus~phi52237 Burkholde…
108	3	38.81	116.4	122.6	0.4751	0.0382613	Idiomarinaceae~phage~1N2-2 Marinomonas~phage~P12026 Pseudoalteromonas~phage~Pq0
109	3	377.3	1132	1647	0.4064	0.0404278	Rhizobium~phage~RHEph02 Rhizobium~phage~RHEph08 Rhizobium~phage~RHEph09
110	7	557.7	1.171e+04	1864	0.8618	0.00108251	Cronobacter~phage~vB_CsaM_GAP32 Escherichia~phage~121Q Escherichia~phage~PBECO4 Klebsiella~phage~vB_KleM_RaK2 Pectobacterium~phage~CBB Serratia~phage~BF Yersinia~phage~fHe-Yen9-04
111	4	204.4	1226	3223	0.2751	0.969699	Pseudomonas~phage~PaMx28 Pseudomonas~phage~PaMx74 Pseudomonas~phage~PaMx11 Pseudomonas~phage~vB_PaeS_PAO1_Ab18
112	10	352.3	1.585e+04	879.7	0.9463	9.13355e-05	Caulobacter~phage~CcrBL9 Caulobacter~phage~CcrBL10 Caulobacter~phage~CcrColossus Caulobacter~phage~CcrPW Caulobacter~phage~CcrSC Caulobacter~virus~Karma Caulobacter~virus~Magneto Caulobacter~virus~Rogue Caulobacter~virus~Swift Caulobacter~virus~phiCbK
113	3	600.0	1800	1.809e+04	0.09045	0.989794	Erwinia~phage~phiEa104 Erwinia~phage~phiEa21-4 Erwinia~phage~vB_Eam-MM7
114	4	242.4	1454	2621	0.3561	0.156161	Xanthomonas~virus~CP1 Xanthomonas~virus~OP1 Xanthomonas~virus~Xop411 Xanthomonas~virus~Xp10
115	2	234.6	234.6	179.4	0.5612	0.0969654	Cyanophage~PP Phormidium~virus~WMP3
116	2	243.3	243.3	277.2	0.4638	0.110336	Bacillus~virus~1 Geobacillus~phage~GBSV1
117	3	294.8	884.5	658.4	0.5711	0.0404278	Oenococcus~phage~phi9805 Oenococcus~phage~phiS11 Oenococcus~phage~phiS13
118	3	151.7	455.0	1160	0.2806	0.904785	Enterococcus~phage~EFC-1 Enterococcus~phage~phiEf11 Enterococcus~phage~vB_EfaS_IME197
119	18	37.26	5701	4062	0.5818	2.41783e-06	Lactococcus~phage~TP901-1 Lactococcus~phage~Tuc2009 Lactococcus~phage~ul36 Lactococcus~phage~bIL285 Streptococcus~phage~SM1 Lactococcus~phage~50101 Lactococcus~phage~63301 Lactococcus~phage~BM13 Lactococcus~phage~phiLC3 Lactococcus~phage~98201 Streptococcus~phage~Str-PAP-1 Lactococcus~phage~BK5-T Lactococcus~phage~P335~sensu~lato Lactococcus~phage~bIL286 Lactococcus~phage~bIL309 Lactococcus~phage…
120	18	104.6	1.600e+04	7630	0.6761	1.61460e-07	Streptococcus~phage~20617 Streptococcus~phage~TP-778L Streptococcus~phage~TP-J34 Streptococcus~virus~2972 Streptococcus~virus~858 Streptococcus~virus~9871 Streptococcus~virus~9872 Streptococcus~virus~9873 Streptococcus~virus~9874 Streptococcus~virus~ALQ132 Streptococcus~virus~O1205 Streptococcus~virus~Sfi11 Streptococcus~phage~YMC-2011 Streptococcus~virus~Sfi21 Streptococcus~virus~DT1 Streptococc…
121	11	156.9	8629	1738	0.8306	4.07575e-05	Streptococcus~phage~DCC1738 Streptococcus~phage~IC1 Streptococcus~phage~K13 Streptococcus~phage~phiARI0004 Streptococcus~phage~phiARI0031 Streptococcus~phage~phiARI0131-1 Streptococcus~phage~phiARI0462 Streptococcus~phage~phiARI0468-1 Streptococcus~phage~phiARI0746 Streptococcus~phage~phiARI0468-2 Streptococcus~phage~phiARI0460-1
122	9	93.89	3380	5503	0.3797	0.188612	Enterococcus~phage~phiEf11 Enterococcus~phage~vB_EfaS_IME197 Lactococcus~phage~TP901-1 Lactococcus~phage~Tuc2009 Lactococcus~phage~ul36 Streptococcus~virus~9871 Streptococcus~virus~9872 Streptococcus~virus~9873 Streptococcus~virus~9874
123	2	82.93	82.93	16.70	0.8002	0.110336	Halorubrum~phage~CGphi46 Archaeal~BJ1~virus
124	9	436.4	1.571e+04	7129	0.6873	0.000203320	Arthrobacter~phage~BarretLemon Arthrobacter~phage~Beans Arthrobacter~phage~Brent Arthrobacter~phage~Jawnski Arthrobacter~phage~Martha Arthrobacter~phage~Piccoletto Arthrobacter~phage~Shade Arthrobacter~phage~Sonny Arthrobacter~phage~Zartrosa
125	6	538.2	8073	5112	0.6117	0.00253743	Arthrobacter~phage~Colucci Arthrobacter~phage~DrYang Arthrobacter~phage~KBurrousTX Arthrobacter~phage~Lymara Arthrobacter~phage~PrincessTrina Arthrobacter~phage~vB_ArtM-ArV1
126	2	258.5	258.5	110.6	0.6929	0.110336	Arthrobacter~phage~Mufasa8 Arthrobacter~phage~Sonali
127	6	280.6	4210	1109	0.7897	0.00253743	Arthrobacter~phage~Andrew Arthrobacter~phage~Abidatro Arthrobacter~phage~Coral Arthrobacter~phage~Galaxy Arthrobacter~phage~Kepler Arthrobacter~phage~Kuleana
128	9	341.9	1.231e+04	2059	0.8556	0.000203320	Arthrobacter~phage~Bennie Arthrobacter~phage~DrRobert Arthrobacter~phage~Glenn Arthrobacter~phage~HunterDalle Arthrobacter~phage~Joann Arthrobacter~phage~Korra Arthrobacter~phage~Preamble Arthrobacter~phage~Pumancara Arthrobacter~phage~Wayne
129	2	18.01	18.01	176.9	0.09057	0.658454	Arthrobacter~phage~Maja Arthrobacter~phage~vB_ArS-ArV2
130	6	16.83	252.4	1549	0.1392	0.995880	Microbacterium~phage~Appa Microbacterium~phage~Goodman Streptomyces~phage~Hiyaa Gordonia~phage~GMA1 Rhodococcus~phage~Jace Rhodococcus~phage~REQ3
131	3	328.8	986.3	385.0	0.7161	0.0360991	Gordonia~phage~Gsput1 Gordonia~phage~Splinter Gordonia~phage~Vendetta
132	3	225.3	676.0	958.6	0.4120	0.0952151	Gordonia~phage~Gustav Gordonia~phage~Mahdia Gordonia~phage~Trine
133	3	290.8	872.5	935.5	0.4810	0.0404278	Microbacterium~phage~Armstrong Microbacterium~phage~Dismas Microbacterium~phage~Eden
134	10	247.2	1.112e+04	1.123e+04	0.4971	9.13355e-05	Mycobacterium~phage~Xeno Mycobacterium~phage~Carcharodon Mycobacterium~phage~Charlie Mycobacterium~phage~MichelleMyBell Mycobacterium~phage~Pipsqueaks Mycobacterium~phage~SkinnyPete Mycobacterium~phage~Butters Mycobacterium~phage~Panchino Mycobacterium~phage~Phrann Mycobacterium~phage~Redi
135	8	137.7	3856	272.7	0.9303	0.000340979	Propionibacterium~phage~Anatole Propionibacterium~phage~B3 Propionibacterium~phage~B22 Propionibacterium~phage~Doucette Propionibacterium~phage~E6 Propionibacterium~phage~G4 Propionibacterium~phage~PFR1 Propionibacterium~phage~PFR2
136	2	271.7	271.7	0.000	0.9855	0.0969654	Arthrobacter~phage~Jasmine Arthrobacter~phage~Adat
137	2	367.4	367.4	98.31	0.7822	0.110336	Arthrobacter~phage~Molivia Arthrobacter~phage~Amigo
138	2	29.13	29.13	163.2	0.1484	0.979387	Brevibacterium~phage~LuckyBarnes Arthrobacter~phage~TripleJ
139	3	52.73	158.2	99.04	0.6009	0.0404278	Clavibacter~phage~CMP1 Clavibacter~phage~CN1A Microbacterium~phage~vB_MoxS-ISF9
140	4	151.3	908.0	620.3	0.5910	0.0151914	Arthrobacter~phage~DrManhattan Arthrobacter~phage~Liebe Arthrobacter~phage~Yang Microbacterium~phage~Zeta1847
141	5	311.3	3113	55.25	0.9795	0.00609289	Arthrobacter~phage~Constance Arthrobacter~phage~Bridgette Arthrobacter~phage~Eileen Arthrobacter~phage~Judy Arthrobacter~phage~Peas
142	2	498.8	498.8	3970	0.1115	0.979387	Arthrobacter~phage~Circum Arthrobacter~phage~Mudcat
143	2	482.2	482.2	4104	0.1050	0.979387	Arthrobacter~phage~CaptnMurica Arthrobacter~phage~Gordon
144	9	147.0	5294	1.219e+04	0.3024	0.991441	Arthrobacter~phage~Circum Arthrobacter~phage~CaptnMurica Arthrobacter~phage~Gordon Arthrobacter~phage~Mudcat Faecalibacterium~phage~FP_oengus Streptomyces~phage~Bing Streptomyces~phage~DrGrey Streptomyces~phage~Rima Streptomyces~phage~Scap1
145	20	202.8	3.852e+04	6506	0.8548	3.34944e-08	Arthrobacter~phage~Circum Arthrobacter~phage~CaptnMurica Arthrobacter~phage~Gordon Arthrobacter~phage~Mudcat Gordonia~phage~Avazak Gordonia~phage~Chikenjars Gordonia~phage~Crocheter Gordonia~phage~Duffington Gordonia~phage~Kenosha Gordonia~phage~OhMyWard Gordonia~phage~Rickmore Gordonia~phage~Secretariat Gordonia~phage~Tanis Gordonia~phage~Untouchable Rhodococcus~phage~ReqiPepy6 Rhodococcus~phage…
146	4	490.4	2943	4327	0.4043	0.0151914	Lactococcus~phage~P078 Lactococcus~phage~P092 Lactococcus~phage~P118 Lactococcus~phage~P162
147	4	77.03	462.2	127.0	0.7739	0.0151914	Gordonia~phage~GMA5 Gordonia~phage~GRU3 Gordonia~phage~McGonagall Rhodococcus~phage~RRH1
148	5	66.26	662.6	975.7	0.4020	0.338052	Streptomyces~phage~AbbeyMikolon Streptomyces~phage~Rowa Streptomyces~phage~VWB Streptomyces~phage~SF1 Streptomyces~phage~SF3
149	15	331.8	3.484e+04	386.9	0.9882	1.67041e-06	Streptomyces~phage~Danzina Streptomyces~phage~Lannister Streptomyces~phage~Lika Streptomyces~phage~Sujidade Streptomyces~phage~Zemlya Streptomyces~phage~Aaronocolus Streptomyces~phage~Amela Streptomyces~phage~Caliburn Streptomyces~phage~Hydra Streptomyces~phage~Izzy Streptomyces~phage~Nanodon Streptomyces~phage~R4 Streptomyces~phage~phiCAM Streptomyces~phage~phiELB20 Streptomyces~phage~phiHau3
150	5	271.9	2719	1103	0.7096	0.00609289	Streptomyces~phage~Lilbooboo Streptomyces~phage~Vash Streptomyces~virus~TG1 Streptomyces~virus~phiBT1 Streptomyces~virus~phiC31
151	2	600.0	600.0	0.000	0.9934	0.0969654	Arthrobacter~phage~Kitkat Arthrobacter~phage~KellEzio
152	3	226.8	680.4	427.7	0.6107	0.0404278	Corynebacterium~phage~BFK20 Corynebacterium~phage~phi673 Corynebacterium~phage~phi674
153	3	352.1	1056	257.8	0.8001	0.0404278	Microbacterium~phage~Hyperion Microbacterium~phage~OneinaGillian Microbacterium~phage~Squash
154	6	454.7	6821	1594	0.8094	0.00253743	Microbacterium~phage~KaiHaiDragon Microbacterium~phage~Paschalis Microbacterium~phage~Quhwah Microbacterium~phage~Fireman Microbacterium~phage~Metamorphoo Microbacterium~phage~RobsFeet
155	2	94.69	94.69	63.07	0.5854	0.110336	Rhizobium~phage~RR1-A Rhizobium~phage~vB_RleM_PPF1
156	3	281.5	844.6	1.005e+04	0.07745	0.985452	Mannheimia~phage~vB_MhM_1127AP1 Mannheimia~phage~vB_MhM_587AP1 Mannheimia~virus~PHL101
157	3	268.6	805.9	3122	0.2048	0.985452	Vibrio~phage~VHML Vibrio~phage~VP585 Vibrio~phage~vB_VpaM_MAR
158	2	3.346	3.346	17.15	0.1366	0.658454	Brevibacillus~phage~Jenst Bacillus~phage~0305phi8-36
159	2	600.0	600.0	236.8	0.7136	0.110336	Bacillus~virus~PBS1 Bacillus~phage~AR9
160	8	60.31	1689	108.2	0.9315	0.000469553	Bacillus~virus~B103 Bacillus~phage~Claudi Bacillus~phage~Aurora Bacillus~phage~MG-B1 Bacillus~phage~Stitch Bacillus~phage~VMY22 Bacillus~virus~GA1 Bacillus~virus~phi29
161	2	143.2	143.2	88.60	0.6074	0.110336	Streptococcus~phage~CP-7 Streptococcus~phage~Cp1
162	35	277.4	1.651e+05	8.047e+04	0.6721	0.00000	Bacillus~phage~B4 Bacillus~phage~AvesoBmore Bacillus~phage~B5S Bacillus~phage~BCP78 Bacillus~phage~BCP8-2 Bacillus~phage~BCU4 Bacillus~phage~BSP38 Bacillus~phage~Bastille Bacillus~phage~Bcp1 Bacillus~phage~BigBertha Bacillus~phage~Bobb Bacillus~phage~Bp8p-C Bacillus~phage~Bp8p-T Bacillus~phage~CAM003 Bacillus~phage~Deep~Blue Bacillus~phage~Eldridge Bacillus~phage~Evoli Bacillus~phage~Grass Bacill…
163	28	401.5	1.518e+05	7.816e+04	0.6599	0.00000	Bacillus~phage~B4 Bacillus~phage~AvesoBmore Bacillus~phage~B5S Bacillus~phage~BPS10C Bacillus~phage~BPS13 Bacillus~phage~Bastille Bacillus~phage~Belinda Bacillus~phage~BigBertha Bacillus~phage~CAM003 Bacillus~phage~DIGNKC Bacillus~phage~DirtyBetty Bacillus~phage~Evoli Bacillus~phage~Eyuki Bacillus~phage~Hakuna Bacillus~phage~Hoody~T Bacillus~phage~Kida Bacillus~phage~Megatron Bacillus~phage~Nemo …
164	5	346.4	3464	1100	0.7573	0.00609289	Bacillus~phage~CampHawk Bacillus~virus~SPO1 Bacillus~phage~CP-51 Bacillus~phage~JL Bacillus~phage~Shanette
165	7	31.56	662.8	1222	0.3491	0.153343	Bacillus~phage~vB_BanS-Tsamsa Bacillus~virus~SPbeta Brevibacillus~phage~Sundance Clostridium~phage~c-st Clostridium~phage~phiCD211 Geobacillus~virus~E3 Staphylococcus~phage~SPbeta-like
166	6	454.7	6821	1.993e+04	0.2549	0.998474	Enterococcus~phage~ECP3 Enterococcus~phage~EF24C Enterococcus~phage~EFDG1 Enterococcus~phage~EFLK1 Enterococcus~phage~EFP01 Enterococcus~phage~EfV12-phi1
167	3	51.65	154.9	158.9	0.4844	0.0952151	Streptococcus~phage~Dp-1 Clostridium~phage~phiCTP1 Clostridium~phage~phi8074-B1
168	2	23.71	23.71	13.57	0.5744	0.110336	Bacillus~phage~BCD7 Streptomyces~phage~BRock
169	2	240.8	240.8	736.5	0.2454	0.979387	Bacillus~virus~IEBH Bacillus~virus~250
170	8	14.66	410.5	784.8	0.3389	0.396448	Aeribacillus~phage~AP45 Deep-sea~thermophilic~phage~D6E Lactobacillus~phage~LBR48 Lactobacillus~phage~Lb Listeria~phage~B054 Lactobacillus~phage~LL-H Lactobacillus~phage~phiJB Geobacillus~virus~E2
171	2	7.593	7.593	85.33	0.07835	0.658454	Faecalibacterium~phage~FP_Lugh Eggerthella~phage~PMBT5
172	5	168.3	1683	1155	0.5909	0.00609289	Listeria~phage~A118 Listeria~phage~A500 Listeria~phage~LP-030-3 Listeria~phage~vB_LmoS_293 Listeria~phage~vB_LmoS_188
173	20	265.5	5.045e+04	8764	0.8514	3.38265e-08	Paenibacillus~phage~BN12 Paenibacillus~phage~Diva Paenibacillus~phage~Eltigre Paenibacillus~phage~Fern Paenibacillus~phage~HB10c2 Paenibacillus~phage~Jacopo Paenibacillus~phage~Kawika Paenibacillus~phage~Leyra Paenibacillus~phage~Likha Paenibacillus~phage~Lucielle Paenibacillus~phage~PBL1c Paenibacillus~phage~Pagassa Paenibacillus~phage~Rani Paenibacillus~phage~Shelly Paenibacillus~phage~Sitara P…
174	2	339.4	339.4	1442	0.1901	0.979387	Streptococcus~phage~315.4 Temperate~phage~phiNIH1.1
175	7	115.5	2425	4174	0.3667	0.125077	Streptococcus~phage~315.4 Streptococcus~phage~A25 Streptococcus~phage~MM1 Streptococcus~phage~phiARI0468-4 Streptococcus~phage~phiBHN167 Streptococcus~phage~phiNJ2 Temperate~phage~phiNIH1.1
176	8	389.5	1.091e+04	4639	0.7009	0.000469553	Lactobacillus~phage~3-521 Lactobacillus~phage~Bacchae Lactobacillus~phage~Bromius Lactobacillus~phage~Iacchus Lactobacillus~phage~Lpa804 Lactobacillus~phage~LpeD Lactobacillus~phage~Semele Lactobacillus~virus~LP65
177	2	600.0	600.0	3545	0.1446	0.979387	Lactobacillus~phage~SAC12B Lactobacillus~phage~521B
178	20	411.1	7.812e+04	1.036e+04	0.8825	3.34472e-08	Enterococcus~phage~ECP3 Enterococcus~phage~EF24C Enterococcus~phage~EFDG1 Enterococcus~phage~EFLK1 Enterococcus~phage~EFP01 Enterococcus~phage~EfV12-phi1 Listeria~phage~LMSP-25 Listeria~phage~LMTA-148 Listeria~phage~LMTA-34 Listeria~phage~LMTA-57 Listeria~phage~LMTA-94 Listeria~phage~LP-048 Listeria~phage~LP-064 Listeria~phage~LP-083-2 Listeria~phage~LP-124 Listeria~phage~LP-125 Listeria~phage~Li…
179	2	37.77	37.77	159.5	0.1877	0.658454	Bacillus~phage~vB_BboS-125 Bacillus~phage~phBC6A51
180	4	11.90	71.37	792.9	0.08182	0.903035	Bacillus~phage~vB_BboS-125 Bacillus~phage~BalMu-1 Faecalibacterium~phage~FP_Mushu Bacillus~phage~phBC6A51
181	11	163.4	8985	2617	0.7730	4.07575e-05	Clostridium~phage~CDKM15 Clostridium~phage~CDKM9 Clostridium~phage~phiCD505 Clostridium~phage~phiMMP02 Clostridium~virus~phiCD27 Clostridium~virus~phiCD119 Clostridium~phage~CDMH1 Clostridium~phage~phiMMP01 Clostridium~phage~phiMMP03 Clostridium~virus~phiC2 Clostridium~phage~phiCDHM19
182	4	94.83	569.0	0.000	0.9861	0.0105353	Bacillus~phage~GIL16c Bacillus~phage~Bam35c Bacillus~phage~Wip1 Bacillus~virus~AP50
183	8	115.5	3233	2421	0.5702	0.000973763	Bacillus~phage~BceA1 Bacillus~phage~Waukesha92 Bacillus~phage~phi4J1 Bacillus~phage~vB_BtS_BMBtp3 Staphylococcus~phage~SpaA1 Bacillus~phage~BtCS33 Bacillus~phage~phIS3501 Bacillus~phage~phiCM3
184	6	160.1	2402	2389	0.5001	0.00253743	Bacillus~phage~BtCS33 Bacillus~phage~Fah Bacillus~phage~Gamma Bacillus~phage~phIS3501 Bacillus~phage~phiCM3 Bacillus~virus~Wbeta
185	5	143.2	1432	3024	0.3207	0.734565	Bacillus~virus~IEBH Bacillus~phage~PfEFR-4 Bacillus~phage~PfEFR-5 Bacillus~phage~vB_BceS-MY192 Bacillus~virus~250
186	2	277.5	277.5	89.50	0.7480	0.110336	Bacillus~phage~TP21-L Bacillus~virus~BMBtp2
187	2	187.9	187.9	157.7	0.5374	0.110336	Bacillus~phage~vB_BtS_BMBtp14 Bacillus~phage~vB_BtS_B83
188	2	98.18	98.18	210.7	0.3138	0.658454	Lactobacillus~phage~PLE2 Lactobacillus~phage~iA2
189	3	44.69	134.1	391.9	0.2520	0.959572	Clostridium~phage~phi3626 Clostridium~phage~PhiS63 Clostridium~phage~phiSM101
190	3	600.0	1800	1346	0.5711	0.0318013	Bacillus~phage~CP-51 Bacillus~phage~JL Bacillus~phage~Shanette
191	4	114.2	685.1	1132	0.3753	0.0969654	Bacillus~virus~IEBH Bacillus~phage~Carmen17 Bacillus~phage~PBC1 Bacillus~virus~250
192	2	444.1	444.1	573.0	0.4349	0.0969654	Clostridium~phage~phiCT19406A Clostridium~phage~phiCTC2A
193	6	268.6	4029	1491	0.7283	0.00253743	Corynebacterium~phage~Adelaide Corynebacterium~phage~Dina Corynebacterium~phage~Lederberg Corynebacterium~phage~SamW Corynebacterium~phage~StAB Corynebacterium~phage~Stiles
194	2	232.9	232.9	328.7	0.4117	0.110336	Bacteroides~phage~B40-8 Bacteroides~phage~B124-14
195	2	123.2	123.2	147.8	0.4480	0.110336	Listeria~phage~P35 Listeria~phage~P40
196	4	164.4	986.1	1255	0.4384	0.0969654	Listeria~phage~B025 Listeria~phage~LP-030-2 Listeria~phage~LP-101 Listeria~phage~PSA
197	13	213.3	1.664e+04	2.482e+04	0.4010	0.00797066	Staphylococcus~phage~SMSAP5 Staphylococcus~phage~StauST398-2 Staphylococcus~phage~YMC/09/04/R1988 Staphylococcus~phage~phi2958PVL Staphylococcus~phage~phi7401PVL Staphylococcus~phage~tp310-2 Staphylococcus~phage~vB_SauS_phi2 Staphylococcus~virus~3a Staphylococcus~virus~47 Staphylococcus~virus~IPLA35 Staphylococcus~virus~phi12 Staphylococcus~virus~42e Staphylococcus~virus~phiSLT
198	2	285.3	285.3	1020	0.2179	0.979387	Streptococcus~phage~315.6 Streptococcus~phage~P9
199	4	552.4	3314	9.990	0.9946	0.0151914	Bacillus~phage~Slash Bacillus~phage~Stahl Bacillus~phage~Staley Bacillus~phage~Stills
200	2	30.67	30.67	40.65	0.4072	0.658454	Bacillus~phage~Mgbh1 Paenibacillus~phage~Tripp
201	6	340.7	5110	713.3	0.8757	0.00253743	Enterococcus~phage~SAP6 Enterococcus~phage~BC611 Enterococcus~phage~IMEEF1 Streptococcus~phage~SPQS1 Enterococcus~phage~VD13 Enterococcus~phage~vB_EfaS_IME198
202	5	599.6	5996	783.5	0.8831	0.00545475	Listeria~phage~LP-026 Listeria~phage~LP-037 Listeria~phage~LP-110 Listeria~phage~LP-114 Listeria~phage~P70
203	3	11.52	34.56	100.8	0.2444	0.808633	Geobacillus~phage~GBK2 Bacillus~phage~PM1 Geobacillus~phage~TP-84
204	8	411.8	1.153e+04	4.005	0.9983	0.000334460	Bacillus~virus~Eoghan Bacillus~virus~Taylor Bacillus~virus~Blastoid Bacillus~virus~Andromeda Bacillus~virus~Curly Bacillus~virus~Finn Bacillus~virus~Glittering Bacillus~virus~Riggi
205	28	133.5	5.047e+04	4.044e+04	0.5548	1.59324e-09	Staphylococcus~phage~P630 Staphylococcus~prophage~phiPV83 Staphylococcus~phage~23MRA Staphylococcus~phage~IME1361_01 Staphylococcus~phage~P954 Staphylococcus~phage~SA1014ruMSSAST7 Staphylococcus~phage~SA345ruMSSAST8 Staphylococcus~phage~StauST398-4 Staphylococcus~phage~phi5967PVL Staphylococcus~phage~phi7247PVL Staphylococcus~phage~phiBU01 Staphylococcus~phage~phiN315 Staphylococcus~phage~phiNM3 …
206	4	71.62	429.7	5514	0.07220	0.992931	Staphylococcus~phage~StB20-like Staphylococcus~phage~IME-SA4 Staphylococcus~phage~StB20 Staphylococcus~phage~phiRS7
207	2	6.054	6.054	18.92	0.2090	0.658454	Bacillus~virus~G Bacillus~phage~SP-15
208	7	198.4	4167	2.204e+04	0.1589	0.999299	Staphylococcus~phage~CNPx Staphylococcus~virus~37 Staphylococcus~virus~CNPH82 Staphylococcus~virus~EW Staphylococcus~virus~IPLA5 Staphylococcus~virus~IPLA7 Staphylococcus~virus~PH15
209	3	600.0	1800	817.3	0.6862	0.0318013	Lactococcus~phage~949 Lactococcus~phage~WRP3 Lactococcus~phage~phiL47
210	2	199.7	199.7	896.9	0.1814	0.979387	Streptococcus~phage~315.1 Streptococcus~phage~phi3396
211	4	74.09	444.6	819.7	0.3494	0.156161	Streptococcus~phage~PH10 Streptococcus~phage~phiARI0131-2 Streptococcus~phage~SpSL1 Streptococcus~phage~phiARI0923
212	2	525.8	525.8	955.4	0.3540	0.658454	Staphylococcus~phage~6ec Staphylococcus~phage~vB_SepS_SEP9
213	2	107.7	107.7	298.6	0.2625	0.979387	Burkholderia~virus~BcepC6B Burkholderia~phage~vB_BmuP_KL4
214	4	46.19	277.1	1545	0.1514	0.558074	Bacteriophage~APSE-2 Hamiltonella~virus~APSE1 Vibrio~phage~VvAW1 Thalassomonas~phage~BA3
215	19	138.3	2.364e+04	1.884e+04	0.5561	1.61933e-07	Enterobacteria~phage~HK620 Enterobacteria~phage~IME10 Enterobacteria~phage~ST104 Enterobacteria~phage~Sf101 Enterobacteria~phage~UAB_Phi20 Salmonella~phage~103203_sal5 Salmonella~phage~118970_sal4 Salmonella~phage~SE1~(in:P22virus) Salmonella~phage~SEN22 Salmonella~phage~SPN9CC Salmonella~phage~ST160 Salmonella~phage~UPF_BP1 Salmonella~phage~epsilon34 Salmonella~phage~g341c Salmonella~phage~vB_Se…
216	6	196.6	2950	1421	0.6731	0.00253743	Enterobacteria~phage~IME_EC2 Escherichia~phage~C130_2 Escherichia~phage~Skarpretter Escherichia~phage~Sortsne Klebsiella~phage~vB_KpnS_IME279 Salmonella~phage~Lumpael
217	2	84.76	84.76	74.45	0.5193	0.110336	Vibrio~phage~VvAW1 Thalassomonas~phage~BA3
218	6	145.5	2182	1412	0.6052	0.00253743	Shigella~phage~SfIV Enterobacteria~phage~phiP27 Enterobacteria~phage~SfV Shigella~phage~SfII Salmonella~phage~118970_sal3 Salmonella~phage~ST64B
219	5	37.55	375.5	196.7	0.6449	0.00609289	Faecalibacterium~phage~FP_Epona Faecalibacterium~phage~FP_Lagaffe Faecalibacterium~phage~FP_Taranis Faecalibacterium~phage~FP_Toutatis Vibrio~phage~X29
220	6	401.3	6019	1142	0.8391	0.000630973	Flavobacterium~phage~Fpv10 Flavobacterium~phage~Fpv11 Flavobacterium~phage~Fpv5 Flavobacterium~phage~Fpv6 Flavobacterium~phage~Fpv7 Flavobacterium~phage~Fpv8
221	5	28.49	284.9	76.01	0.7681	0.00583366	Chlamydia~phage~2 Bdellovibrio~phage~phiMH2K Chlamydia~phage~4 Chlamydia~phage~CPG1 Chlamydia~virus~CPAR39
222	2	7.115	7.115	41.12	0.1362	0.658454	Escherichia~phage~EC6098 Chlamydia~virus~Chp1
223	5	188.8	1888	942.8	0.6647	0.00609289	Enterobacter~phage~Tyrion Escherichia~phage~TL-2011b Escherichia~phage~phiV10 Salmonella~phage~SPN1S Salmonella~phage~epsilon15
224	2	227.7	227.7	59.68	0.7814	0.110336	Liberibacter~phage~SC1 Liberibacter~phage~SC2
225	6	27.51	412.6	1197	0.2544	0.764415	Bordetella~virus~BPP1 Burkholderia~virus~BcepC6B Burkholderia~phage~vB_BmuP_KL4 Pseudomonas~phage~AF Pseudomonas~phage~vB_PaeP_Tr60_Ab31 Xanthomonas~citri~phage~CP2
226	5	402.4	4024	1238	0.7633	0.00583366	Brevibacillus~phage~Davies Brevibacillus~phage~Abouo Brevibacillus~phage~Jimmer1 Brevibacillus~phage~Jimmer2 Brevibacillus~phage~Osiris
227	4	162.3	973.8	403.7	0.7028	0.0151914	Lactobacillus~phage~KC5a Lactobacillus~phage~phiAQ113 Lactobacillus~phage~phi~jlb1 Lactobacillus~prophage~Lj771
228	36	510.7	3.217e+05	1413	0.9954	0.00000	Staphylococcus~phage~Stau2 Staphylococcus~phage~phiIPLA-C1C Staphylococcus~phage~IME-SA1 Staphylococcus~phage~IME-SA118 Staphylococcus~phage~IME-SA119 Staphylococcus~phage~IME-SA2 Staphylococcus~phage~MCE-2014 Staphylococcus~phage~MSA6 Staphylococcus~phage~Team1 Staphylococcus~phage~phiIPLA-RODI Staphylococcus~phage~676Z Staphylococcus~phage~812 Staphylococcus~phage~A3R Staphylococcus~phage~A5W S…
229	3	173.5	520.5	576.5	0.4719	0.0952151	Enterococcus~phage~phiFL3A Enterococcus~phage~phiFL1A Enterococcus~phage~phiFL2A
230	5	163.3	1633	2535	0.3909	0.265435	Lactobacillus~phage~PLE3 Lactobacillus~phage~iLp84 Lactobacillus~phage~CL1 Lactobacillus~phage~iLp1308 Lactobacillus~phage~CL2
231	15	168.4	1.768e+04	2.256e+04	0.4390	5.72853e-05	Enterobacteria~phage~mEp235 Enterobacteria~phage~HK106 Enterobacteria~phage~HK140 Escherichia~phage~HK446 Escherichia~phage~HK542 Escherichia~phage~HK544 Escherichia~phage~HK633 Escherichia~phage~HK75 Escherichia~phage~mEp234 Escherichia~phage~mEpX1 Escherichia~phage~mEpX2 Escherichia~virus~HK022 Escherichia~virus~HK97 Enterobacterial~phage~mEp213 Enterobacteria~phage~mEp043~c-1
232	2	27.91	27.91	8.922	0.6835	0.110336	Brucella~phage~BiPBO1 Rhizobium~phage~16-3
233	2	391.4	391.4	77.78	0.8272	0.110336	Brucella~phage~Tb Brucella~phage~Pr
234	2	97.10	97.10	88.54	0.5120	0.110336	Listonella~phage~phiHSIC Vibrio~phage~pYD38-B
235	3	347.8	1043	32.47	0.9644	0.0404278	Sulfitobacter~phage~NYA-2014a Sulfitobacter~phage~pCB2047-A Sulfitobacter~phage~pCB2047-C
236	5	145.2	1452	1814	0.4431	0.105038	Burkholderia~phage~KS9 Burkholderia~phage~Bcep176 Burkholderia~virus~phi1026b Burkholderia~virus~phi6442 Burkholderia~virus~phiE125
237	9	66.82	2406	7547	0.2413	0.995964	Enterobacteria~phage~HK225 Enterobacteria~phage~mEp237 Escherichia~virus~N15 Enterobacteria~phage~phi80 Salmonella~phage~Fels-1 Enterobacteria~phage~cdtI Enterobacteria~phage~mEp460 Phage~Gifsy-1 Phage~Gifsy-2
238	16	235.8	2.830e+04	1.206e+04	0.7006	7.72448e-07	Enterobacteria~phage~VT2-Sakai Enterobacteria~phage~VT2phi_272 Escherichia~phage~933W Escherichia~phage~Min27 Escherichia~phage~P13374 Escherichia~phage~TL-2011c Escherichia~phage~vB_EcoP_24B Shigella~phage~75/02~Stx Shigella~phage~POCJ13 Shigella~phage~Ss-VASD Stx2-converting~phage~86 Escherichia~phage~PA2 Escherichia~phage~PA28 Escherichia~Stx1~converting~phage Escherichia~phage~Stx2~II Escheri…
239	2	123.4	123.4	459.8	0.2101	0.658454	Klebsiella~phage~phiKO2 Yersinia~phage~PY54
240	10	237.6	1.069e+04	5.129e+04	0.1724	0.999933	Burkholderia~virus~BcepF1 Escherichia~phage~ECML-117 Escherichia~phage~FEC19 Escherichia~phage~vB_EcoM_WFC Escherichia~phage~vB_EcoM_WFH Pseudomonas~phage~tabernarius Serratia~phage~MTx Serratia~phage~MyoSmar Xanthomonas~phage~Carpasina Xanthomonas~virus~XcP1
241	4	546.1	3276	2.190e+04	0.1301	0.992931	Escherichia~phage~ECML-117 Escherichia~phage~FEC19 Escherichia~phage~vB_EcoM_WFC Escherichia~phage~vB_EcoM_WFH
242	27	544.9	1.913e+05	5.269e+04	0.7838	0.00000	Pseudomonas~phage~14-1 Pseudomonas~phage~BrSP1 Pseudomonas~phage~DL60 Pseudomonas~phage~DL68 Pseudomonas~phage~EPa61 Pseudomonas~phage~F8 Pseudomonas~phage~JG024 Pseudomonas~phage~KPP12 Pseudomonas~phage~LBL3 Pseudomonas~phage~LMA2 Pseudomonas~phage~NH-4 Pseudomonas~phage~PA01 Pseudomonas~phage~PA5 Pseudomonas~phage~PB1 Pseudomonas~phage~R12 Pseudomonas~phage~R26 Pseudomonas~phage~SL1 Pseudomonas…
243	2	158.2	158.2	1886	0.07727	0.979387	Ralstonia~phage~RSB3 Ralstonia~virus~phiAp1
244	2	278.9	278.9	620.3	0.3088	0.979387	Burkholderia~virus~BcepMu Burkholderia~virus~phiE255
245	3	325.1	975.4	842.2	0.5349	0.0382613	Escherichia~phage~D108 Escherichia~phage~Mu Shigella~phage~SfMu
246	7	152.3	3198	4784	0.4000	0.185547	Burkholderia~virus~BcepMu Burkholderia~virus~phiE255 Pseudomonas~phage~B3 Pseudomonas~phage~JBD25 Pseudomonas~phage~JBD67 Pseudomonas~phage~JD18 Pseudomonas~phage~vB_PaeS_PM105
247	19	288.5	4.933e+04	9154	0.8429	7.38149e-08	Pseudomonas~phage~vB_PaeS_PAO1_Ab30 Pseudomonas~virus~LPB1 Pseudomonas~phage~H70 Pseudomonas~phage~JBD24 Pseudomonas~phage~JBD30 Pseudomonas~phage~JBD5 Pseudomonas~phage~JBD69 Pseudomonas~phage~JBD88a Pseudomonas~phage~JBD93 Pseudomonas~phage~JD024 Pseudomonas~phage~MP42 Pseudomonas~phage~MP48 Pseudomonas~virus~D3112 Pseudomonas~virus~DMS3 Pseudomonas~virus~FHA0480 Pseudomonas~virus~MP22 Pseudomo…
248	2	375.3	375.3	398.7	0.4824	0.0969654	Rhodobacter~phage~RC1 Rhodovulum~phage~RS1
249	3	32.23	96.69	196.6	0.3231	0.331260	Stenotrophomonas~phage~vB_SmaS_DLP_5 Rhizobium~phage~vB_RleS_L338C Vibrio~phage~SIO-2
250	4	293.4	1761	971.7	0.6425	0.0151914	Burkholderia~virus~Bcepil02 Burkholderia~virus~Bcep22 Burkholderia~virus~Bcepmigl Burkholderia~virus~DC1
251	2	272.4	272.4	177.9	0.5996	0.110336	Pseudomonas~virus~F116 Pseudomonas~virus~H66
252	16	78.61	9433	1.713e+04	0.3547	0.0967546	Enterobacteria~phage~HK225 Enterobacteria~phage~mEp237 Escherichia~virus~N15 Enterobacteria~phage~phi80 Enterobacterial~phage~mEp213 Salmonella~phage~Fels-1 Enterobacteria~phage~mEp043~c-1 Escherichia~phage~HK629 Escherichia~virus~Lambda NP Enterobacteria~phage~cdtI Enterobacteria~phage~mEp460 Escherichia~phage~DE3 Escherichia~phage~HK630 Phage~Gifsy-1 Phage~Gifsy-2
253	3	318.0	954.0	870.3	0.5212	0.0404278	Clostridium~phage~phiCD111 Clostridium~phage~phiCD38-2 Clostridium~phage~phiCD146
254	6	600.0	9000	1562	0.8512	0.00138921	Campylobacter~phage~PC14 Campylobacter~phage~CP30A Campylobacter~phage~vB_CjeM_Los1 Campylobacter~virus~CP81 Campylobacter~virus~CPX Campylobacter~virus~NCTC12673
255	4	600.0	3600	1562	0.6963	0.0105353	Campylobacter~virus~CP21 Campylobacter~virus~CP220 Campylobacter~virus~CPt10 Campylobacter~virus~IBB35
256	3	141.7	425.2	5.496	0.9737	0.0404278	Tenacibaculum~phage~PTm1 Sphingomonas~phage~PAU Tenacibaculum~phage~pT24
257	6	6.871	103.1	28.65	0.7171	0.00111029	Enterobacteria~phage~C-1~INW-2012 Enterobacteria~phage~Hgal1 Enterobacteria~phage~M Enterobacteria~phage~MS2 Escherichia~virus~BZ13 Pseudomonas~phage~PRR1
258	4	3.989	23.93	38.21	0.3412	0.561945	Caulobacter~phage~phiCb5 Enterobacteria~phage~MS2 Escherichia~virus~BZ13 Pseudomonas~phage~PP7
259	4	139.2	835.4	237.8	0.7726	0.0151914	Celeribacter~phage~P12053L Lentibacter~virus~vB_LenP_ICBM1 Lentibacter~virus~vB_LenP_ICBM2 Roseobacter~virus~SIO1
260	2	305.8	305.8	152.3	0.6618	0.110336	Vibrio~phage~ICP2 Vibrio~phage~ICP2_2013_A_Haiti
261	4	383.6	2302	216.4	0.9111	0.0151914	Cellulophaga~phage~phi13:2 Cellulophaga~phage~phi18:3 Cellulophaga~phage~phi19:3 Cellulophaga~phage~phi46:3
262	2	175.5	175.5	289.8	0.3740	0.110336	Cellulophaga~phage~phi10:1 Cellulophaga~phage~phi19:1
263	2	600.0	600.0	56.11	0.9089	0.110336	Cellulophaga~phage~phi17:2 Cellulophaga~phage~phi4:1
264	3	326.2	978.7	112.7	0.8918	0.0382613	Cellulophaga~phage~phi17:1 Cellulophaga~phage~phi12:1 Cellulophaga~phage~phi18:1
265	2	332.7	332.7	112.7	0.7403	0.0969654	Flavobacterium~phage~vB_FspM_lotta8-1 Flavobacterium~phage~vB_FspM_pippi8-1
266	2	94.93	94.93	0.000	0.9596	0.0969654	Cellulophaga~phage~phi12a:1 Cellulophaga~phage~phi12:2
267	2	2.984	2.984	164.8	0.01737	0.979387	Cellulophaga~phage~phi38:1 Cellulophaga~phage~phi14:2
268	5	465.5	4655	79.95	0.9810	0.00583366	Flavobacterium~phage~FpV4 Flavobacterium~phage~Fpv1 Flavobacterium~phage~Fpv2 Flavobacterium~phage~Fpv20 Flavobacterium~phage~Fpv3
269	12	295.3	1.949e+04	117.5	0.9928	1.82213e-05	Flavobacterium~phage~vB_FspS_filifjonk9-1 Flavobacterium~phage~vB_FspS_hattifnatt9-1 Flavobacterium~phage~vB_FspS_hemulen6-1 Flavobacterium~phage~vB_FspS_lillamy9-1 Flavobacterium~phage~vB_FspS_morran9-1 Flavobacterium~phage~vB_FspS_mumin9-1 Flavobacterium~phage~vB_FspS_mymlan6-1 Flavobacterium~phage~vB_FspS_sniff9-1 Flavobacterium~phage~vB_FspS_snork6-1 Flavobacterium~phage~vB_FspS_snusmum6-1 Fl…
270	2	391.5	391.5	191.8	0.6667	0.0969654	Flavobacterium~phage~FCL-2 Flavobacterium~phage~FCV-1
271	50	166.5	2.039e+05	5.698e+04	0.7813	0.00000	Enterobacteria~phage~vB_EcoS_Rogue1 Escherichia~phage~C119 Escherichia~phage~DTL Escherichia~phage~e4/1c Escherichia~phage~vB_EcoS-IME253 Escherichia~phage~vB_EcoS_AHP42 Escherichia~phage~vB_EcoS_AHS24 Escherichia~phage~vB_EcoS_AKS96 Escherichia~phage~vB_Eco_ACG-M12 Escherichia~phage~vB_Ecos_CEB_EC3a Escherichia~virus~Rtp Shigella~phage~Sd1 Shigella~phage~Sf12 Citrobacter~phage~Sazh Citrobacter~p…
272	18	399.4	6.111e+04	5.515e+04	0.5255	1.61179e-07	Enterobacter~virus~F20 Klebsiella~phage~1513 Klebsiella~phage~GH-K3 Klebsiella~phage~KLPN1 Klebsiella~phage~KOX1 Klebsiella~phage~KP36 Klebsiella~phage~KPN~N141 Klebsiella~phage~KpKT21phi1 Klebsiella~phage~MezzoGao Klebsiella~phage~NJR15 Klebsiella~phage~NJS1 Klebsiella~phage~NJS2 Klebsiella~phage~PKP126 Klebsiella~phage~Sushi Klebsiella~phage~TAH8 Klebsiella~phage~TSK1 Klebsiella~phage~vB_KpnS_K…
273	3	481.8	1445	2360	0.3793	0.0404278	Pantoea~phage~vB_PagM_AAM37 Pantoea~phage~vB_PagM_PSKM Xanthomonas~phage~vB_XveM_DIBBI
274	19	219.9	3.760e+04	1.646e+04	0.6950	7.39306e-08	Citrobacter~phage~CR8 Citrobacter~phage~CR44b Citrobacter~phage~SH3 Citrobacter~phage~SH4 Cronobacter~phage~Dev2 Cronobacter~phage~GW1 Enterobacteria~phage~EcoDS1 Enterobacteria~phage~K1F Escherichia~phage~IMM-002 Escherichia~phage~LM33_P1 Escherichia~phage~PE3-1 Escherichia~phage~ST31 Escherichia~phage~YZ1 Escherichia~phage~ZG49 Escherichia~phage~vB_EcoP-Ro45lw Escherichia~phage~vB_EcoP_F Escher…
275	58	120.6	1.994e+05	6.603e+04	0.7509	0.00000	Citrobacter~phage~SH1 Citrobacter~phage~SH2 Enterobacter~phage~E-2 Enterobacter~phage~E-3 Enterobacteria~phage~13a Enterobacteria~phage~285P Enterobacteria~phage~BA14 Enterobacteria~phage~T3 Enterobacteria~phage~T7M Erwinia~phage~FE44 Erwinia~phage~vB_EamP-L1 Escherichia~phage~ECA2 Escherichia~phage~Ebrios Escherichia~phage~HZ2R8 Escherichia~phage~LL2 Escherichia~phage~P483 Escherichia~phage~P694…
276	6	41.50	622.5	2675	0.1881	0.993467	Pelagibacter~phage~HTVC019P Pelagibacter~phage~HTVC011P Mesorhizobium~phage~vB_MloP_Lo5R7ANS Ralstonia~phage~DU_RP_I Ralstonia~phage~RsoP1EGY Rhizobium~phage~RHEph01
277	4	307.8	1847	1.277e+04	0.1263	0.992931	Dickeya~phage~Dagda Dickeya~phage~Katbat Dickeya~phage~Luksen Dickeya~phage~Mysterion
278	6	186.3	2795	2.280e+04	0.1091	0.998474	Dickeya~phage~Dagda Dickeya~phage~Katbat Dickeya~phage~Luksen Dickeya~phage~Mysterion Dickeya~phage~Ninurta Dickeya~phage~vB_DsoP_JA10
279	23	225.5	5.706e+04	2.058e+04	0.7345	3.30299e-09	Klebsiella~phage~K5-2 Klebsiella~phage~KP32 Klebsiella~phage~vB_KpnP_BIS33 Klebsiella~phage~vB_KpnP_PRA33 Klebsiella~virus~KP32 Enterobacter~phage~phiEap-1 Klebsiella~phage~K11 Klebsiella~phage~vB_KpnP_IL33 Klebsiella~phage~vB_KpnP_IME321 Klebsiella~phage~Henu1 Klebsiella~phage~K5-4 Klebsiella~phage~SH-Kp~152410 Klebsiella~phage~kpssk3 Klebsiella~phage~vB_KpnP_IME205 Klebsiella~phage~vB_KpnP_KpV7…
280	18	207.9	3.181e+04	2.702e+04	0.5404	1.61179e-07	Pseudomonad~phage~gh-1 Pseudomonas~phage~22PfluR64PP Pseudomonas~phage~Henninger Pseudomonas~phage~PFP1 Pseudomonas~phage~PPPL-1 Pseudomonas~phage~PPpW-4 Pseudomonas~phage~Pf-10 Pseudomonas~phage~Phi-S1 Pseudomonas~phage~PspYZU08 Pseudomonas~phage~UNO-SLW1 Pseudomonas~phage~phi15 Pseudomonas~phage~phiIBB-PF7A Pseudomonas~phage~phiPSA2 Pseudomonas~phage~phiPsa17 Pseudomonas~phage~shl2 Pseudomonas~…
281	7	77.00	1617	1.547e+04	0.09457	0.999299	Delftia~phage~IME-DE1 Ralstonia~phage~RPSC1 Ralstonia~phage~RSB2 Ralstonia~phage~phiITL-1 Vibrio~phage~ICP3 Vibrio~phage~N4 Vibriophage~VP4
282	2	231.8	231.8	6917	0.03241	0.979387	Pasteurella~phage~PHB02 Pasteurella~phage~PHB01
283	37	124.7	8.305e+04	0.000	0.9991	0.00000	Enterobacteria~phage~UAB_Phi78 Citrobacter~phage~vB_CroP_CrRp3 Enterobacteria~phage~vB_EcoP_ACG-C91 Erwinia~amylovora~phage~Era103 Erwinia~phage~phiEa100 Erwinia~phage~vB_EamP-S2 Escherichia~phage~ECBP5 Escherichia~phage~LL11 Escherichia~phage~vB_EcoP_B Escherichia~phage~vB_EcoP_C Escherichia~phage~vB_EcoP_K Escherichia~virus~AAPEc6 Escherichia~virus~K1-5 Escherichia~virus~K1E Escherichia~virus~V…
284	6	250.8	3762	2509	0.5988	0.00253743	Clostridium~phage~phiCD481-1 Clostridium~phage~phiCD506 Clostridium~phage~phiCDHM11 Clostridium~phage~phiCDHM13 Clostridium~phage~phiCDHM14 Clostridium~phage~phiMMP04
285	4	105.0	629.7	542.0	0.5338	0.0147005	Clostridium~phage~CPS1 Clostridium~phage~CPD2 Clostridium~phage~CpV1 Clostridium~phage~phi24R
286	8	64.64	1810	199.9	0.8935	0.000465487	Clostridium~phage~CPS1 Clostridium~phage~CPD2 Clostridium~phage~CPS2 Clostridium~phage~CpV1 Clostridium~phage~phi24R Clostridium~phage~phiCP7R Clostridium~phage~phiCPV4 Clostridium~phage~phiZP2
287	4	277.1	1663	0.000	0.9952	0.0105353	Clostridium~phage~phiCP26F Clostridium~phage~phiCP13O Clostridium~phage~phiCP34O Clostridium~phage~phiCP39-O
288	2	40.15	40.15	150.9	0.2059	0.658454	Corynebacterium~phage~Juicebox Corynebacterium~phage~Poushou
289	9	45.69	1645	4376	0.2724	0.891813	Gordonia~phage~BetterKatz Gordonia~phage~Ruthy Rhodococcus~phage~REQ2 Rhodococcus~phage~Whack Gordonia~phage~Schnabeltier Gordonia~phage~Bowser Gordonia~phage~Hedwig Mycobacterium~phage~32HC Mycobacterium~phage~Giles
290	8	291.8	8170	3563	0.6954	0.000469553	Gordonia~phage~Blueberry Gordonia~phage~CaptainKirk2 Gordonia~phage~CarolAnn Gordonia~phage~Fairfaxidum Gordonia~phage~Guacamole Gordonia~phage~Obliviate Gordonia~phage~UmaThurman Gordonia~phage~Utz
291	2	100.5	100.5	1042	0.08770	0.979387	Rhodococcus~phage~REQ2 Rhodococcus~phage~Whack
292	11	360.8	1.984e+04	5.406e+04	0.2684	0.999969	Mycobacterium~phage~Akoma Mycobacterium~phage~Athena Mycobacterium~phage~Bernardo Mycobacterium~phage~Gadjet Mycobacterium~phage~Godines Mycobacterium~phage~Phlyer Mycobacterium~phage~Qyrzula Mycobacterium~phage~Rosebush Mycobacterium~phage~Phaedrus Mycobacterium~phage~Pipefish Mycobacterium~virus~TA17a
293	3	513.5	1541	776.2	0.6632	0.0404278	Corynebacterium~phage~Darwin Corynebacterium~phage~C3PO Corynebacterium~phage~Zion
294	3	373.4	1120	595.9	0.6505	0.0404278	Gordonia~phage~GRU1 Gordonia~phage~GTE5 Gordonia~phage~GTE8
295	5	242.6	2426	5643	0.3003	0.993907	Mycobacterium~phage~Indlulamithi Mycobacterium~phage~Cuke Mycobacterium~phage~Fowlmouth Mycobacterium~phage~Papyrus Mycobacterium~phage~Send513
296	5	549.6	5496	5803	0.4860	0.00596262	Gordonia~phage~Gibbin Gordonia~phage~Lambo Gordonia~phage~Ranch Gordonia~phage~Sadboi Gordonia~phage~Yikes
297	2	528.7	528.7	2616	0.1679	0.979387	Gordonia~phage~Suzy Gordonia~phage~Terapin
298	5	443.6	4436	6835	0.3932	0.00609289	Mycobacterium~phage~Gumball Mycobacterium~phage~Hawkeye Mycobacterium~phage~PBI1 Mycobacterium~phage~PLot Mycobacterium~phage~Troll4
299	10	394.4	1.775e+04	7176	0.7115	9.08252e-05	Edwardsiella~virus~pEt-SU Erwinia~phage~vB_EamM_RisingSun Photobacterium~phage~PDCC-1 Pseudomonas~phage~EL Pseudomonas~phage~OBP Vibrio~phage~2~TSL-2019 Vibrio~phage~Aphrodite1 Vibrio~phage~USC-1 Vibrio~phage~VP4B Vibrio~phage~pTD1
300	13	559.1	4.361e+04	7300	0.8562	8.24852e-06	Cronobacter~phage~CR5 Erwinia~phage~Derbicus Erwinia~phage~Machina Erwinia~phage~Wellington Erwinia~phage~phiEaH2 Erwinia~phage~vB_EamM_Asesino Erwinia~phage~vB_EamM_Caitlin Erwinia~phage~vB_EamM_ChrisDB Erwinia~phage~vB_EamM_EarlPhillipIV Erwinia~phage~vB_EamM_Huxley Erwinia~phage~vB_EamM_Kwan Erwinia~phage~vB_EamM_Phobos Salmonella~phage~SPN3US
301	6	600.0	9000	1.094e+04	0.4511	0.00138921	Erwinia~phage~Ea35-70 Erwinia~phage~vB_EamM_Deimos-Minion Erwinia~phage~vB_EamM_Desertfox Erwinia~phage~vB_EamM_RAY Erwinia~phage~vB_EamM_Simmy50 Erwinia~phage~vB_EamM_Special~G
302	3	412.5	1238	7377	0.1435	0.985452	Erwinia~phage~PhiEaH1 Serratia~phage~2050HW Serratia~phage~Moabite
303	14	178.2	1.622e+04	1.809e+04	0.4724	0.000309554	Erwinia~phage~PhiEaH1 Escherichia~phage~vB_EcoM_Goslar Halocynthia~phage~JM-2012 Pseudomonas~phage~201phi2-1 Pseudomonas~phage~Noxifer Pseudomonas~phage~PA7 Pseudomonas~phage~PhiPA3 Pseudomonas~phage~SL2 Pseudomonas~virus~phiKZ Ralstonia~phage~RP12 Ralstonia~phage~RSF1 Ralstonia~phage~RSL2 Serratia~phage~2050HW Serratia~phage~Moabite
304	6	489.4	7341	1.012e+04	0.4200	0.00411951	Pseudomonas~phage~201phi2-1 Pseudomonas~phage~Noxifer Pseudomonas~phage~PA7 Pseudomonas~phage~PhiPA3 Pseudomonas~phage~SL2 Pseudomonas~virus~phiKZ
305	3	115.2	345.5	164.5	0.6696	0.0404278	Pseudomonas~phage~phi2 Pseudomonas~phage~F10 Pseudomonas~phage~MD8
306	10	126.1	5676	1.318e+04	0.3007	0.574947	Enterobacteria~phage~HK225 Enterobacteria~phage~mEp237 Escherichia~virus~N15 Enterobacteria~phage~phi80 Escherichia~phage~HK629 Escherichia~virus~Lambda NP Escherichia~phage~DE3 Escherichia~phage~HK630 Phage~Gifsy-1
307	2	375.9	375.9	2960	0.1125	0.984809	Edwardsiella~phage~eiAU Edwardsiella~phage~eiAU-183
308	10	325.3	1.464e+04	7201	0.6697	9.08252e-05	Escherichia~phage~EK99P-1 Escherichia~phage~Envy Escherichia~phage~Gluttony Escherichia~phage~HK578 Escherichia~phage~YD-2008.s Escherichia~phage~slur05 Escherichia~virus~JL1 Escherichia~virus~SSL2009a Shigella~phage~EP23 Sodalis~phage~SO1
309	20	92.73	1.762e+04	2520	0.8731	3.39220e-08	Cyanophage~KBS-P-1A Cyanophage~9515-10a Cyanophage~NATL1A-7 Cyanophage~NATL2A-133 Cyanophage~P-SSP2 Cyanophage~SS120-1 Prochlorococcus~phage~P-GSP1 Prochlorococcus~phage~P-SSP10 Prochlorococcus~phage~P-SSP3 Prochlorococcus~virus~PSSP7 Synechococcus~T7-like~virus~S-TIP37 Synechococcus~phage~S-B28 Synechococcus~phage~S-CBP1 Synechococcus~phage~S-CBP2 Synechococcus~phage~S-CBP3 Synechococcus~phage~S…
310	2	157.0	157.0	757.6	0.1710	0.979387	Ralstonia~phage~DU_RP_I Ralstonia~phage~RsoP1EGY
311	2	384.0	384.0	107.8	0.7744	0.110336	Cyanophage~MED4-117 Prochlorococcus~phage~MED4-184
312	2	148.3	148.3	68.20	0.6726	0.110336	Synechococcus~phage~S-CBS1 Synechococcus~phage~S-CBS3
313	2	53.44	53.44	4269	0.01235	0.658454	Cyanophage~S-TIM5 Synechococcus~phage~S-CBWM1
314	2	101.6	101.6	11.62	0.8668	0.110336	Synechococcus~phage~S-CBS2 Cyanophage~PSS2
315	21	238.7	5.014e+04	1.840e+04	0.7311	1.56603e-08	Enterobacter~phage~phiKDA1 Escherichia~phage~Minorna Klebsiella~phage~AltoGao Klebsiella~phage~F19 Klebsiella~phage~KP-Rio/2015 Klebsiella~phage~KP34 Klebsiella~phage~KPV811 Klebsiella~phage~Kp2 Klebsiella~phage~KpV41 Klebsiella~phage~KpV475 Klebsiella~phage~KpV71 Klebsiella~phage~NTUH-K2044-K1-1 Klebsiella~phage~myPSH1235 Klebsiella~phage~phiBO1E Klebsiella~phage~phiKpS2 Klebsiella~phage~vB_KpnP…
316	7	62.41	1311	7272	0.1525	0.999299	Enterobacteria~phage~J8-65 Escherichia~phage~Lidtsur Pantoea~phage~LIMEzero Ralstonia~phage~RSB3 Pseudomonas~phage~LKA1 Pseudomonas~phage~phi-2 Ralstonia~virus~phiAp1
317	3	274.6	823.9	5892	0.1226	0.985452	Vibrio~phage~VP93 Vibrio~phage~vB_VpaP_KF1 Vibrio~phage~vB_VpaP_KF2
318	6	574.5	8618	2250	0.7921	0.00253743	Dickeya~phage~vB_DsoM_JA11 Dickeya~phage~vB_DsoM_AD1 Dickeya~phage~vB_DsoM_JA29 Erwinia~phage~vB_EamM_Alexandra Erwinia~phage~vB_EamM_Y3 Erwinia~phage~vB_EamM_Yoloswag
319	2	331.7	331.7	1975	0.1436	0.979387	Pseudomonas~phage~Lu11 Pseudomonas~phage~PaBG
320	2	295.3	295.3	15.35	0.9385	0.110336	Rhodobacter~phage~RcCronus Rhodobacter~phage~RcRhea
321	3	122.0	365.9	0.000	0.9839	0.0318013	Pseudoalteromonas~phage~PH1 Edwardsiella~phage~KF-1 Vibrio~phage~VPMS1
322	4	234.4	1406	166.9	0.8894	0.0151914	Salmonella~phage~9NA Salmonella~phage~SP069 Salmonella~phage~vB_SenS_Sasha Proteus~phage~VB_PmiS-Isfahan
323	2	167.8	167.8	421.0	0.2830	0.658454	Halomonas~virus~HAP1 Vibrio~virus~VP882
324	2	66.37	66.37	652.6	0.09180	0.979387	Erwinia~phage~phiEt88 Pantoea~phage~vB_PagM_LIET2
325	16	52.23	6268	0.000	0.9949	8.49868e-08	Enterobacteria~phage~WA13~sensu~lato Enterobacteria~phage~ID18~sensu~lato Escherichia~phage~G4 Escherichia~phage~ID2~Moscow/ID/2001 Escherichia~phage~ID21 Escherichia~phage~ID32 Escherichia~phage~ID52 Escherichia~phage~ID62 Escherichia~phage~NC28 Escherichia~phage~NC29 Escherichia~phage~NC35 Escherichia~phage~St-1 Escherichia~phage~WA45 Escherichia~phage~alpha3 Escherichia~phage~phiK Escherichia~…
326	5	60.21	602.1	1736	0.2564	0.997801	Enterobacteria~phage~ID18~sensu~lato Escherichia~phage~G4 Escherichia~phage~ID2~Moscow/ID/2001 Escherichia~phage~ID52 Escherichia~virus~phiX174
327	2	30.03	30.03	47.38	0.3689	0.658454	Enterobacteria~phage~Ike Escherichia~virus~I22
328	4	25.20	151.2	30.03	0.7990	0.0127901	Enterobacteria~phage~Ike Enterobacteria~phage~If1 Enterobacteria~phage~fd Escherichia~virus~M13
329	17	307.6	4.184e+04	7765	0.8429	3.50779e-07	Pseudomonas~phage~DL62 Pseudomonas~phage~LKD16 Pseudomonas~phage~LUZ19 Pseudomonas~phage~MPK6 Pseudomonas~phage~MPK7 Pseudomonas~phage~PAXYB1 Pseudomonas~phage~PT2 Pseudomonas~phage~PT5 Pseudomonas~phage~RLP Pseudomonas~phage~phiKMV Pseudomonas~phage~phiNFS Pseudomonas~phage~phikF77 Pseudomonas~phage~vB_Pae-TbilisiM32 Pseudomonas~phage~vB_PaeP_130_113 Pseudomonas~phage~vB_PaeP_PAO1_1-15pyo Pseudo…
330	2	199.6	199.6	19.81	0.8934	0.0969654	Enterobacteria~phage~PRD1 Enterobacteria~phage~PR4
331	14	293.1	2.667e+04	7175	0.7874	3.73381e-06	Enterococcus~phage~AUEF3 Enterococcus~phage~Ec-ZZ2 Enterococcus~phage~EfaCPT1 Enterococcus~phage~IME-EF4 Enterococcus~phage~IME_EF3 Enterococcus~phage~LY0322 Enterococcus~phage~PMBT2 Enterococcus~phage~SANTOR1 Enterococcus~phage~phiSHEF2 Enterococcus~phage~phiSHEF4 Enterococcus~phage~phiSHEF5 Enterococcus~phage~vB_EfaS_AL2 Enterococcus~phage~vB_EfaS_AL3 Enterococcus~phage~vB_EfaS_IME196
332	14	85.45	7776	2606	0.7470	3.73381e-06	Lactobacillus~phage~PLE3 Lactobacillus~phage~iLp84 Lactobacillus~phage~A2 Lactobacillus~phage~BH1 Lactobacillus~phage~CL1 Lactobacillus~phage~iLp1308 Lactobacillus~phage~CL2 Lactobacillus~phage~J-1 Lactobacillus~phage~LJ Lactobacillus~phage~Lc-Nu Lactobacillus~phage~Lrm1 Lactobacillus~phage~PL-1 Lactobacillus~phage~T25 Lactobacillus~phage~phiAT3
333	3	197.5	592.6	103.8	0.8437	0.0404278	Lactobacillus~virus~ATCC8014 Lactobacillus~virus~phiJL1 Pediococcus~phage~cIP1
334	7	96.63	2029	2016	0.5000	0.00364518	Streptococcus~phage~SM1 Lactococcus~phage~50101 Lactococcus~phage~63301 Lactococcus~phage~phiLC3 Streptococcus~phage~Str-PAP-1 Lactococcus~phage~r1t Streptococcus~phage~315.3
335	2	144.6	144.6	694.3	0.1715	0.979387	Enterococcus~phage~vB_Efae230P-4 Enterococcus~phage~vB_EfaP_IME195
336	4	45.90	275.4	1211	0.1842	0.992931	Enterococcus~phage~vB_Efae230P-4 Enterococcus~phage~vB_EfaP_IME195 Lactococcus~phage~WP-2 Streptococcus~virus~C1
337	15	107.9	1.133e+04	1211	0.9013	1.41929e-06	Staphylococcus~phage~66 Staphylococcus~phage~Andhra Staphylococcus~phage~BP39 Staphylococcus~phage~CSA13 Staphylococcus~phage~GRCS Staphylococcus~phage~P68 Staphylococcus~phage~PSa3 Staphylococcus~phage~Pabna Staphylococcus~phage~S24-1 Staphylococcus~phage~SAP-2 Staphylococcus~phage~SCH1 Staphylococcus~phage~SLPW Staphylococcus~phage~St~134 Staphylococcus~phage~vB_SauP_phiAGO1.3 Staphylococcus~vi…
338	6	268.0	4020	2.234	0.9965	0.00183227	Lactobacillus~phage~Ld3 Lactobacillus~phage~Ld25A Lactobacillus~phage~Ld17 Lactobacillus~phage~phiLdb Lactobacillus~virus~LLKu Lactobacillus~virus~c5
339	3	456.9	1371	4.305	0.9925	0.0382613	Escherichia~virus~P1 Escherichia~phage~RCS47 Salmonella~phage~SJ46
340	3	103.9	311.8	22.30	0.9168	0.0404278	Salmonella~phage~SSU5 Rhizobium~phage~RHEph10 Pseudomonas~phage~nickie
341	5	240.7	2407	31.12	0.9832	0.00609289	Flavobacterium~phage~23T Flavobacterium~phage~1H Flavobacterium~phage~2A Flavobacterium~phage~6H Flavobacterium~phage~vB_FspS_laban6-1
342	2	441.7	441.7	2.436	0.9856	0.110336	Polaribacter~phage~P12002S Polaribacter~phage~P12002L
343	20	368.3	6.998e+04	9519	0.8798	3.36364e-08	Gordonia~phage~Beaver Gordonia~phage~Adgers Gordonia~phage~BirksAndSocks Gordonia~phage~Chelms Gordonia~phage~Demosthenes Gordonia~phage~Flakey Gordonia~phage~GMA7 Gordonia~phage~GTE7 Gordonia~phage~Hotorobo Gordonia~phage~Jellybones Gordonia~phage~John316 Gordonia~phage~Katyusha Gordonia~phage~Kvothe Gordonia~phage~Monty Gordonia~phage~Sombrero Gordonia~phage~SteveFrench Gordonia~phage~Woes Tsuk…
344	5	350.5	3505	6609	0.3462	0.338052	Gordonia~phage~GMA3 Gordonia~phage~Gmala1 Gordonia~phage~GordDuk1 Gordonia~phage~GordTnk2 Gordonia~phage~Jumbo
345	7	306.3	6432	3682	0.6351	0.00108251	Gordonia~phage~Asapag Gordonia~phage~Apricot Gordonia~phage~BENtherdunthat Gordonia~phage~Getalong Gordonia~phage~Horus Gordonia~phage~Kenna Gordonia~phage~Phistory
346	7	202.5	4253	3807	0.5267	0.00105828	Gordonia~phage~Attis Gordonia~phage~BaxterFox Gordonia~phage~Kita Gordonia~phage~Nymphadora Gordonia~phage~SoilAssassin Gordonia~phage~Zirinka Gordonia~phage~Yeezy
347	58	273.3	4.518e+05	4.503e+04	0.9091	0.00000	Mycobacterium~phage~TChen Mycobacterium~phage~ThetaBob Mycobacterium~phage~Renaud18 Mycobacterium~phage~WIVsmall Mycobacterium~phage~Bipolar Mycobacterium~phage~Cornie Mycobacterium~phage~Florinda Mycobacterium~phage~Hamulus Mycobacterium~phage~Spartacus Mycobacterium~phage~Tweety Mycobacterium~phage~Squirty Mycobacterium~virus~Fruitloop Mycobacterium~phage~Bobi Mycobacterium~phage~Brocalys Mycob…
348	2	595.9	595.9	122.9	0.8244	0.110336	Mycobacterium~phage~MosMoris Mycobacterium~phage~Marvin
349	5	13.48	134.8	743.1	0.1518	0.953154	Corynebacterium~phage~Juicebox Corynebacterium~phage~Poushou Gordonia~phage~GMA1 Rhodococcus~phage~Jace Rhodococcus~phage~REQ3
350	3	195.3	586.0	1954	0.2301	0.985452	Gordonia~phage~Schnabeltier Gordonia~phage~Bowser Gordonia~phage~Hedwig
351	8	362.4	1.015e+04	9598	0.5135	0.000469553	Mycobacterium~phage~BigNuz Mycobacterium~phage~Brusacoram Mycobacterium~phage~Donovan Mycobacterium~phage~Fishburne Mycobacterium~phage~Jebeks Mycobacterium~phage~Malithi Mycobacterium~phage~Phayonce Mycobacterium~phage~Shipwreck
352	2	466.3	466.3	1771	0.2080	0.979387	Gordonia~phage~Bantam Gordonia~phage~Daredevil
353	6	535.2	8028	2871	0.7358	0.00253743	Gordonia~phage~Bachita Gordonia~phage~BrutonGaster Gordonia~phage~ClubL Gordonia~phage~Cucurbita Gordonia~phage~OneUp Gordonia~phage~Smoothie
354	2	24.50	24.50	984.8	0.02417	0.979387	Mycobacterium~phage~Sparky Mycobacterium~phage~Bernal13
355	23	275.2	6.962e+04	9420	0.8803	3.29944e-09	Mycobacterium~phage~BarrelRoll Mycobacterium~phage~Enkosi Mycobacterium~phage~Gengar Mycobacterium~phage~Kratio Mycobacterium~phage~Milly Mycobacterium~phage~Murucutumbu Mycobacterium~phage~OkiRoe Mycobacterium~phage~Omnicron Mycobacterium~phage~Validus Mycobacterium~phage~ZoeJ Mycobacterium~virus~Anaya Mycobacterium~virus~Angelica Mycobacterium~virus~Crimd Mycobacterium~virus~Jaws Mycobacterium~…
356	5	473.6	4736	1.892e+04	0.2001	0.996692	Mycobacterium~phage~Gengar Mycobacterium~phage~Kratio Mycobacterium~phage~OkiRoe Mycobacterium~phage~Omnicron Mycobacterium~virus~Larva
357	7	558.5	1.173e+04	3.483e+04	0.2518	0.999316	Gordonia~phage~JSwag Gordonia~phage~Rosalind Gordonia~phage~Soups Gordonia~phage~Waits Gordonia~phage~KatherineG Gordonia~phage~Remus Gordonia~phage~Strosahl
358	11	600.0	3.300e+04	1.300e+04	0.7171	1.27652e-05	Mycobacterium~phage~Ariel Mycobacterium~virus~Courthouse Mycobacterium~phage~MiaZeal Mycobacterium~phage~Minerva Mycobacterium~phage~Redno2 Mycobacterium~phage~Thibault Mycobacterium~phage~Wanda Mycobacterium~virus~Baka Mycobacterium~virus~Littlee Mycobacterium~virus~Omega Mycobacterium~virus~Optimus
359	2	418.7	418.7	1240	0.2518	0.979387	Mycobacterium~phage~FF47 Mycobacterium~phage~Muddy
360	2	600.0	600.0	24.51	0.9546	0.110336	Gordonia~phage~Fryberger Gordonia~phage~Ronaldo
361	7	207.0	4348	650.7	0.8674	0.00108251	Streptomyces~phage~Austintatious Streptomyces~phage~Darolandstone Streptomyces~phage~Ididsumtinwong Streptomyces~phage~PapayaSalad Streptomyces~phage~Picard Streptomyces~phage~Raleigh Streptomyces~phage~SV1
362	7	257.8	5413	6604	0.4499	0.00759680	Mycobacterium~phage~Barnyard Mycobacterium~phage~DrLupo Mycobacterium~phage~Damien Mycobacterium~phage~Konstantine Mycobacterium~phage~Oaker Mycobacterium~phage~Patience Mycobacterium~phage~Predator
363	7	590.2	1.239e+04	3.682e+04	0.2517	0.999316	Mycobacterium~phage~Akoma Mycobacterium~phage~Athena Mycobacterium~phage~Bernardo Mycobacterium~phage~Gadjet Mycobacterium~phage~Phlyer Mycobacterium~phage~Phaedrus Mycobacterium~phage~Pipefish
364	51	233.7	2.980e+05	5.315e+04	0.8484	0.00000	Gordonia~phage~JSwag Gordonia~phage~Rosalind Gordonia~phage~Soups Gordonia~phage~Waits Gordonia~phage~KatherineG Gordonia~phage~Remus Gordonia~phage~Strosahl Mycobacterium~phage~20ES Mycobacterium~phage~40AC Mycobacterium~phage~Adzzy Mycobacterium~phage~AnnaL29 Mycobacterium~phage~ArcherNM Mycobacterium~phage~Artemis2UCLA Mycobacterium~phage~Bactobuster Mycobacterium~phage~Blue7 Mycobacterium~pha…
365	30	253.8	1.104e+05	7.875e+04	0.5835	0.00000	Mycobacterium~phage~Anubis Mycobacterium~phage~BTCU-1 Mycobacterium~phage~BellusTerra Mycobacterium~phage~HINdeR Mycobacterium~phage~Iracema64 Mycobacterium~phage~Jobu08 Mycobacterium~phage~Kampy Mycobacterium~phage~MarQuardt Mycobacterium~phage~Nyxis Mycobacterium~phage~Obama12 Mycobacterium~phage~Phantastic Mycobacterium~phage~RhynO Mycobacterium~phage~Rockstar Mycobacterium~phage~Severus Mycob…
366	15	352.4	3.700e+04	4.811e+04	0.4346	1.69572e-06	Mycobacterium~phage~Chadwick Mycobacterium~phage~Conspiracy Mycobacterium~phage~Fredward Mycobacterium~phage~Jovo Mycobacterium~phage~LittleCherry Mycobacterium~phage~Smeadley Mycobacterium~phage~Swirley Mycobacterium~phage~Theia Mycobacterium~phage~Tiger Mycobacterium~phage~UnionJack Mycobacterium~virus~Astro Mycobacterium~virus~Benedict Mycobacterium~virus~Cuco Mycobacterium~virus~George Mycoba…
367	5	355.4	3554	1.793e+04	0.1654	0.996774	Rhodococcus~phage~CosmicSans Rhodococcus~phage~Hiro Rhodococcus~phage~RER2 Rhodococcus~phage~Takoda Rhodococcus~virus~RGL3
368	9	249.1	8969	7964	0.5291	0.000203320	Mycobacterium~phage~Angel Mycobacterium~phage~Cambiare Mycobacterium~phage~FlagStaff Mycobacterium~phage~Jolie2 Mycobacterium~phage~Leo Mycobacterium~phage~MOOREtheMARYer Mycobacterium~phage~Sneeze Mycobacterium~virus~Halo Mycobacterium~virus~Liefie
369	30	247.2	1.075e+05	1.070e+05	0.5012	0.00000	Gordonia~phage~Sour Mycobacterium~phage~Akoma Mycobacterium~phage~Athena Mycobacterium~phage~Bernardo Mycobacterium~phage~Gadjet Mycobacterium~phage~Godines Mycobacterium~phage~Phlyer Mycobacterium~phage~Qyrzula Mycobacterium~phage~Rosebush Mycobacterium~phage~Adawi Mycobacterium~phage~Bane1 Mycobacterium~phage~BrownCNA Mycobacterium~phage~ChrisnMich Mycobacterium~phage~Cooper Mycobacterium~phage…
370	50	264.7	3.243e+05	2.079e+04	0.9395	0.00000	Mycobacterium~phage~Akoma Mycobacterium~phage~Athena Mycobacterium~phage~Bernardo Mycobacterium~phage~Gadjet Mycobacterium~phage~Godines Mycobacterium~phage~Phlyer Mycobacterium~phage~Qyrzula Mycobacterium~phage~Rosebush Mycobacterium~phage~Adawi Mycobacterium~phage~Apizium Mycobacterium~phage~Badfish Mycobacterium~phage~Bane1 Mycobacterium~phage~BrownCNA Mycobacterium~phage~ChrisnMich Mycobacter…
371	3	502.9	1509	1258	0.5440	0.0404278	Mycobacterium~phage~Bongo Mycobacterium~phage~PegLeg Mycobacterium~phage~Rey
372	4	200.2	1201	0.000	0.9934	0.0105353	Haloarcula~hispanica~icosahedral~virus~2 Haloarcula~californiae~icosahedral~virus~1 Haloarcula~hispanica~virus~PH1 Haloarcula~hispanica~virus~SH1
373	5	24.63	246.3	0.000	0.9610	0.00374748	Haloarcula~hispanica~pleomorphic~virus~2 Haloarcula~hispanica~pleomorphic~virus~1 Halorubrum~pleomorphic~virus~1 Halorubrum~pleomorphic~virus~2 Halorubrum~pleomorphic~virus~6
374	2	84.24	84.24	19.89	0.7791	0.110336	Haloarcula~hispanica~pleomorphic~virus~4 Haloarcula~hispanica~pleomorphic~virus~3
375	3	95.97	287.9	74.34	0.7818	0.0404278	Halorubrum~pleomorphic~virus~10 Halorubrum~pleomorphic~virus~11 Halorubrum~pleomorphic~virus~12
376	3	478.4	1435	179.2	0.8857	0.0404278	Halovirus~HCTV-5 Halovirus~HCTV-1 Halovirus~HVTV-1
377	5	322.6	3226	55.01	0.9802	0.00609289	Halorubrum~phage~HF2 Halovirus~HRTV-5 Halovirus~HRTV-7 Halovirus~HRTV-8 Halovirus~HSTV-2
378	2	587.0	587.0	854.6	0.4061	0.110336	Halovirus~HRTV-7 Halovirus~HSTV-2
379	2	141.7	141.7	157.4	0.4674	0.110336	Halovirus~HCTV-2 Halovirus~HHTV-2
380	4	158.6	951.3	0.000	0.9917	0.0105353	Helicobacter~phage~KHP30 Helicobacter~phage~1961P Helicobacter~phage~KHP40 Helicobacter~phage~phiHP33
381	7	322.4	6771	2855	0.7024	0.00108251	Lactobacillus~phage~ATCC~8014-B2 Lactobacillus~phage~Maenad Lactobacillus~phage~P1 Lactobacillus~phage~Satyr Lactobacillus~phage~Lenus Lactobacillus~phage~Nyseid Lactobacillus~phage~SA-C12
382	2	91.08	91.08	621.5	0.1271	0.979387	Lactobacillus~phage~LF1 Lactobacillus~phage~phiPYB5
383	2	167.7	167.7	1033	0.1392	0.979387	Lactococcus~phage~98201 Lactococcus~phage~28201
384	9	104.3	3755	8134	0.3153	0.891813	Streptococcus~phage~YMC-2011 Streptococcus~virus~Sfi21 Streptococcus~virus~DT1 Streptococcus~virus~Sfi19 Streptococcus~phage~APCM01 Streptococcus~phage~M102 Streptococcus~phage~M102AD Streptococcus~virus~7201 Streptococcus~virus~phiAbc2
385	2	357.6	357.6	1237	0.2236	0.979387	Lactobacillus~phage~Ldl1 Lactobacillus~phage~ViSo-2018a
386	3	244.9	734.8	881.5	0.4530	0.0404278	Streptococcus~phage~APCM01 Streptococcus~phage~M102 Streptococcus~phage~M102AD
387	97	169.4	7.885e+05	15.15	0.9997	0.00000	Lactococcus~lactis~phage~p272 Lactococcus~lactis~phage~P475 Lactococcus~phage~05601 Lactococcus~phage~10W18 Lactococcus~phage~13W11L Lactococcus~phage~16802 Lactococcus~phage~16W23 Lactococcus~phage~30804 Lactococcus~phage~340 Lactococcus~phage~37201 Lactococcus~phage~38503 Lactococcus~phage~38507 Lactococcus~phage~3R16S Lactococcus~phage~51701 Lactococcus~phage~56003 Lactococcus~phage~56301 Lact…
388	2	6.689	6.689	144.7	0.04303	0.979387	Lactococcus~phage~GE1 Lactococcus~phage~Q54
389	7	246.0	5167	137.2	0.9716	0.00103439	Lactococcus~phage~D4412 Lactococcus~phage~D4410 Lactococcus~phage~M5938 Lactococcus~phage~M6162 Lactococcus~phage~M6165 Lactococcus~virus~bIL67 Lactococcus~virus~c2
390	2	23.70	23.70	2.600	0.7822	0.110336	Lactococcus~phage~bIL310 Lactococcus~phage~bIL312
391	2	9.701	9.701	8.381	0.4393	0.110336	Puniceispirillum~phage~HMO-2011 Vibrio~phage~CHOED
392	2	500.2	500.2	0.000	0.9921	0.0969654	Leptospira~phage~LE4 Leptospira~phage~LE3
393	6	258.9	3883	2915	0.5702	0.00238591	Leuconostoc~phage~Lmd1 Leuconostoc~phage~P793 Leuconostoc~phage~phiLN03 Leuconostoc~phage~phiLN04 Leuconostoc~phage~phiLN12 Leuconostoc~phage~phiLN6B
394	7	233.2	4897	2915	0.6257	0.00105828	Leuconostoc~phage~1-A4 Leuconostoc~phage~Ln-8 Leuconostoc~phage~Ln-9 Leuconostoc~phage~phiLN25 Leuconostoc~phage~phiLN34 Leuconostoc~phage~phiLNTR2 Leuconostoc~phage~phiLNTR3
395	2	211.6	211.6	0.000	0.9815	0.0969654	Methanothermobacter~phage~psiM100 Methanobacterium~phage~psiM2
396	7	152.9	3211	0.000	0.9957	0.000528788	Microbacterium~phage~Alex44 Microbacterium~phage~Akoni Microbacterium~phage~Araxxi Microbacterium~phage~Arete Microbacterium~phage~Burro Microbacterium~phage~Phedro Microbacterium~phage~TinyTimothy
397	8	218.9	6131	16.12	0.9948	0.000429949	Microbacterium~phage~Golden Microbacterium~phage~Eleri Microbacterium~phage~Hamlet Microbacterium~phage~Ilzat Microbacterium~phage~Koji Microbacterium~phage~Neferthena Microbacterium~phage~Pikmin Microbacterium~phage~Schubert
398	2	600.0	600.0	0.000	0.9934	0.0969654	Microcystis~virus~Ma-LMM01 Microcystis~phage~MaMV-DC
399	55	370.6	5.503e+05	1278	0.9975	0.00000	Mycobacterium~phage~Aeneas Mycobacterium~phage~Abrogate Mycobacterium~phage~Alsfro Mycobacterium~phage~Alvin Mycobacterium~phage~Barriga Mycobacterium~phage~CASbig Mycobacterium~phage~DD5 Mycobacterium~phage~Dreamboat Mycobacterium~phage~Edtherson Mycobacterium~phage~Gompeii16 Mycobacterium~phage~Graduation Mycobacterium~phage~HanShotFirst Mycobacterium~phage~Lamina13 Mycobacterium~phage~Makemake…
400	21	600.0	1.260e+05	1.027e+04	0.9243	1.67293e-09	Mycobacterium~phage~ArcherS7 Mycobacterium~phage~Alice Mycobacterium~phage~Astraea Mycobacterium~phage~Breeniome Mycobacterium~phage~Bxz1 Mycobacterium~phage~Cali Mycobacterium~phage~Catera Mycobacterium~phage~Dandelion Mycobacterium~phage~ET08 Mycobacterium~phage~Gizmo Mycobacterium~phage~HyRo Mycobacterium~phage~LinStu Mycobacterium~phage~Lukilu Mycobacterium~phage~MoMoMixon Mycobacterium~phage…
401	10	475.8	2.141e+04	5096	0.8071	9.13355e-05	Mycobacterium~phage~Archie Mycobacterium~phage~Crossroads Mycobacterium~phage~Gardann Mycobacterium~phage~Lolly9 Mycobacterium~phage~Snenia Mycobacterium~phage~Whirlwind Mycobacterium~virus~Bron Mycobacterium~virus~Faith1 Mycobacterium~virus~Joedirt Mycobacterium~virus~Rumpelstiltskin
402	25	600.0	1.800e+05	7102	0.9618	0.00000	Mycobacterium~phage~Bruin Mycobacterium~phage~Contagion Mycobacterium~phage~DrDrey Mycobacterium~phage~Dumbo Mycobacterium~phage~Dusk Mycobacterium~phage~Goku Mycobacterium~phage~HufflyPuff Mycobacterium~phage~Lilac Mycobacterium~phage~Mindy Mycobacterium~phage~Murphy Mycobacterium~phage~Nala Mycobacterium~phage~NelitzaMV Mycobacterium~phage~PhatBacter Mycobacterium~phage~Phaux Mycobacterium~phag…
403	4	600.0	3600	2943	0.5496	0.0105353	Mycobacterium~phage~Catdawg Mycobacterium~phage~Dylan Mycobacterium~virus~Corndog Mycobacterium~virus~Firecracker
404	3	112.9	338.7	217.0	0.6031	0.0404278	Streptomyces~phage~VWB Streptomyces~phage~SF1 Streptomyces~phage~SF3
405	2	49.18	49.18	0.000	0.9248	0.0969654	Mycoplasma~phage~phiMFV1 Mycoplasma~phage~MAV1
406	2	600.0	600.0	7.323	0.9815	0.110336	Nodularia~phage~vB_NspS-kac68v161 Nodularia~phage~vB_NspS-kac65v151
407	2	340.9	340.9	0.000	0.9884	0.0969654	Nonlabens~phage~P12024S Nonlabens~phage~P12024L
408	2	20.70	20.70	0.000	0.8381	0.0969654	Parabacteroides~phage~YZ-2015b Parabacteroides~phage~YZ-2015a
409	2	272.9	272.9	0.000	0.9856	0.0969654	Phormidium~phage~MIS-PhV1B Phormidium~phage~MIS-PhV1A
410	70	242.0	5.845e+05	0.000	0.9998	0.00000	Propionibacterium~phage~ATCC29399B_T Propionibacterium~phage~ATCC29399B_C Propionibacterium~phage~Attacne Propionibacterium~phage~BruceLethal Propionibacterium~phage~Enoki Propionibacterium~phage~Keiki Propionibacterium~phage~Kubed Propionibacterium~phage~Lauchelly Propionibacterium~phage~Moyashi Propionibacterium~phage~MrAK Propionibacterium~phage~Ouroboros Propionibacterium~phage~P1.1 Propionib…
411	2	369.8	369.8	801.1	0.3147	0.979387	Propionibacterium~phage~PFR1 Propionibacterium~phage~PFR2
412	2	130.5	130.5	0.000	0.9703	0.0969654	Pseudoalteromonas~virus~PM2 Pseudoalteromonas~phage~Cr39582
413	2	530.0	530.0	0.000	0.9925	0.0969654	Pseudomonas~phage~phiR18 Pseudomonas~phage~KPP25
414	2	388.3	388.3	42.74	0.8926	0.110336	Pseudomonas~phage~PMBT3 Pseudomonas~phage~Lana
415	2	18.44	18.44	9.208	0.5827	0.110336	Shewanella~sp.~phage~1/44 Stenotrophomonas~phage~S1
416	2	344.4	344.4	0.000	0.9885	0.0969654	Pseudomonas~virus~119X Pseudomonas~phage~PaP2
417	2	66.81	66.81	58.36	0.5172	0.110336	Pseudomonas~phage~phi13 Pseudomonas~phage~phiYY
418	2	17.95	17.95	14.34	0.4947	0.110336	Pseudomonas~phage~phi12 Pseudomonas~phage~phi2954
419	2	82.84	82.84	44.02	0.6330	0.0969654	Pseudomonas~phage~phiNN Pseudomonas~virus~phi6
420	2	40.74	40.74	0.000	0.9106	0.0969654	Thermoproteus~tenax~spherical~virus~1 Pyrobaculum~spherical~virus
421	4	67.65	405.9	16.61	0.9428	0.0147005	Ralstonia~phage~RSM1 Ralstonia~phage~RSM3 Ralstonia~phage~Rs551 Ralstonia~phage~RS603
422	3	61.10	183.3	32.01	0.8283	0.0404278	Ralstonia~phage~RSS0 Ralstonia~phage~RSS1 Ralstonia~phage~RSS20
423	2	32.11	32.11	17.38	0.6003	0.110336	Ralstonia~phage~PE226 Ralstonia~phage~p12J
424	2	176.3	176.3	3122	0.05338	0.979387	Rhodococcus~phage~Weasels2 Rhodococcus~phage~Trina
425	5	564.7	5647	1.469e+04	0.2776	0.996774	Streptomyces~phage~Annadreamy Streptomyces~phage~BillNye Streptomyces~phage~Blueeyedbeauty Streptomyces~phage~Comrade Streptomyces~phage~Gilson
426	16	431.2	5.175e+04	3129	0.9424	7.72448e-07	Streptomyces~phage~Annadreamy Streptomyces~phage~BillNye Streptomyces~phage~Blueeyedbeauty Streptomyces~phage~Comrade Streptomyces~phage~Gilson Streptomyces~phage~Jay2Jay Streptomyces~phage~Karimac Streptomyces~phage~LukeCage Streptomyces~phage~Mildred21 Streptomyces~phage~NootNoot Streptomyces~phage~Paradiddles Streptomyces~phage~Peebs Streptomyces~phage~Samisti12 Streptomyces~phage~StarPlatinum…
427	2	200.9	200.9	0.000	0.9805	0.0969654	Salinibacter~virus~M8CR30-2 Salinibacter~virus~M1EM1
428	2	455.6	455.6	128.5	0.7747	0.110336	Salinibacter~virus~M8CC19 Salinibacter~virus~M8CRM1
429	2	400.9	400.9	128.5	0.7516	0.110336	Salinibacter~virus~M31CR41-2 Salinibacter~virus~SRUTV1
430	3	63.34	190.0	0.000	0.9694	0.0296732	Spiroplasma~phage~1-R8A2B Spiroplasma~phage~1-C74 Spiroplasma~virus~SkV1CR23x
431	3	12.38	37.13	20.71	0.5816	0.0382613	Stenotrophomonas~phage~SMA7 Stenotrophomonas~phage~PSH1 Stenotrophomonas~phage~phiSHP2
432	3	27.50	82.51	20.71	0.7555	0.0382613	Stenotrophomonas~phage~phiSMA6 Xanthomonas~phage~Xf109 Xanthomonas~virus~Cf1c
433	5	294.2	2942	0.000	0.9966	0.00374748	Streptomyces~phage~Immanuel3 Streptomyces~phage~FlowerPower Streptomyces~phage~JXY1 Streptomyces~phage~Manuel Streptomyces~phage~WRightOn
434	2	263.8	263.8	23.42	0.9058	0.110336	Sulfolobus~filamentous~virus~1 Sulfolobales~Beppu~filamentous~virus~2
435	2	140.9	140.9	0.000	0.9724	0.0969654	Sulfolobus~turreted~icosahedral~virus~2 Sulfolobus~turreted~icosahedral~virus~1
436	2	600.0	600.0	0.000	0.9934	0.0969654	Thermus~phage~phiYS40 Thermus~phage~TMA
437	2	168.7	168.7	0.000	0.9768	0.0969654	Thermus~virus~P23-77 Thermus~virus~IN93
438	2	600.0	600.0	0.000	0.9934	0.0969654	Thermus~virus~P74-26 Thermus~virus~P23-45
439	5	283.0	2830	0.000	0.9965	0.00374748	Vibrio~phage~QH Vibrio~phage~J2 Vibrio~phage~VP2 Vibrio~phage~VP5 Vibrio~phage~phiVC8
440	2	20.39	20.39	25.15	0.4115	0.110336	Vibrio~phage~VCY-phi Vibrio~phage~KSF1
441	4	16.38	98.26	46.21	0.6445	0.0147005	Vibrio~phage~VCY-phi Vibrio~phage~KSF1 Vibrio~phage~VfO3K6 Vibrio~phage~VfO4K68
442	2	565.5	565.5	4.660	0.9849	0.110336	Vibrio~phage~SSP002 Vibrio~phage~vB_VpaS_MAR10
443	6	34.10	511.6	46.21	0.8978	0.00246102	Vibrio~phage~VGJphi Vibrio~phage~VEJphi Vibrio~phage~VSK Vibrio~phage~Vf12 Vibrio~virus~Vf33 Vibrio~virus~fs1
444	2	59.29	59.29	0.000	0.9368	0.0969654	Vibrio~phage~fs2 Vibrio~phage~VFJ
