# Supplementary material for: Broad-spectrum CRISPR-Cas13a enables efficient phage genome editing
Source: Nat Microbiol. 2022 Oct 31;7(12):1967–79. doi: 10.1038/s41564-022-01258-x (PMC9712115; doi:10.1038/s41564-022-01258-x)
Supplement: Source Data Fig. 3 — Source data for Fig. 3b Heat map. [file 41564_2022_1258_MOESM8_ESM.xlsx]

## Sheet: Sheet1
Target	EdH4	MM02	SUSP1	T4	N4	T7	λ	T5	M13
dnap*	1.09091e-06	3.15789e-06	0.00037931	1.5e-05	1.41176e-06	6e-07	3.88889e-06	7.5e-07	0.0001625
mcp	1.09091e-06	3.15789e-06	0.000206897	1.42857e-05	1.41176e-06	3.42857e-07	5.55556e-06	7.5e-07	0.0001225
