# Supplementary material for: Broad-spectrum CRISPR-Cas13a enables efficient phage genome editing
Source: Nat Microbiol. 2022 Oct 31;7(12):1967–79. doi: 10.1038/s41564-022-01258-x (PMC9712115; doi:10.1038/s41564-022-01258-x)
Supplement: Source Data Fig. 4 — Source Data for Fig. 4. [file 41564_2022_1258_MOESM9_ESM.xlsx]

## Sheet: T4∆soc
	NegCon	NegCon	NegCon	soc-1	soc-1	soc-1	soc-2	soc-2	soc-2	PosCon	PosCon	PosCon
T4∆soc (HR)	1	1	1	0.005	0.005	0.004	0.005	0.01	0.005	1e-05	2e-05	1e-05
T4∆soc (HR+E)	1	1	1	2.125	1.556	1	1.625	0.333	0.727	2.5e-06	2.22222e-06	1.81818e-06

## Sheet: T4wtGT7
	NegCon	NegCon	NegCon	denB-1	denB-1	denB-1	ndd-1	ndd-1	ndd-1	PosCon	PosCon	PosCon
T4wtGT7 (HR)	1	1	1	0.001	0.002	0.002	0.002	0.001	0.003	1e-05	1e-05	1e-05
T4wtGT7 (HR+E)	1	1	1	1.385	1.429	1.167	0.846	0.857	0.917	1.53846e-06	1.42857e-06	1.66667e-06

## Sheet: T7∆gp1.7
	NegCon	NegCon	NegCon	gp1.7-1	gp1.7-1	gp1.7-1	gp1.7-2	gp1.7-2	gp1.7-2	PosCon	PosCon	PosCon
T7∆gp1.7 (HR)	1	1	1	0.015	0.018	0.015	0.012	0.015	0.008	3.33333e-06	1e-05	1e-05
T7∆gp1.7 (HR+E)	1	1	1	0.833	0.714	1.375	0.583	0.5	0.625	1.66667e-06	1e-05	2.5e-06

## Sheet: EdH4∆gp0004
	NegCon	NegCon	NegCon	004-1	004-1	004-1	004-2	004-2	004-2	PosCon	PosCon	PosCon
EdH4∆gp0004 (HR)	1	1	1	0.001	0.0004167	0.001	2.857e-11	1.667e-11	1.818e-11	3e-05	2e-05	2e-05
EdH4∆gp0004 (HR+E)	1	1	1	1.5	1.25	0.875	1e-10	5e-11	1.25e-10	1e-05	1e-05	1e-05

## Sheet: EdH4∆gp0214
	NegCon	NegCon	NegCon	214-1	214-1	214-1	214-2	214-2	214-2	PosCon	PosCon	PosCon
EdH4∆gp0214 (HR)	1	1	1	0.001	0.001	0.001	0.001	0.001	0.001	2e-05	4e-05	2e-05
EdH4∆gp0214 (HR+E)	1	1	1	0.923	1.556	1	1.154	1.889	0.867	2e-05	2e-05	1e-05
