# Supplementary material for: Broad-spectrum CRISPR-Cas13a enables efficient phage genome editing
Source: Nat Microbiol. 2022 Oct 31;7(12):1967–79. doi: 10.1038/s41564-022-01258-x (PMC9712115; doi:10.1038/s41564-022-01258-x)
Supplement: Source Data Fig. 5 — Source Data for Fig. 5. [file 41564_2022_1258_MOESM10_ESM.xlsx]

## Sheet: Fig5d_T4soc-C Recode
	NegCon	NegCon	NegCon	soc	soc	soc
soc-C (HR)	1	1	1	1e-05	1e-05	2.2222e-05
soc-C (HR+E)			1			0

## Sheet: Fig5d_T4soc-S Recode
	NegCon	NegCon	NegCon	soc	soc	soc
soc-S (HR)	1	1	1	2.5e-06	2.8571e-05	2.85714e-06
soc-S (HR+E)	1		1	0		0

## Sheet: Fig5d_T4soc-F Recode
	NegCon	NegCon	NegCon	soc	soc	soc
soc-F (HR)	1	1	1	0.0007	0.0001	0.0003
soc-F (HR+E)	1	1	1	0.125	0.0667	0.8163

## Sheet: Fig5e_T4DNAP-C Recode
	NegCon	NegCon	NegCon	dnap	dnap	dnap
dnap-C (HR)	1	1	1	5e-05	3e-05	3e-05
dnap-C (HR+E)	1	1	1	0.1	0.2	0.16

## Sheet: Fig5e_T4DNAP-S Recode
	NegCon	NegCon	NegCon	dnap	dnap	dnap
dnap-S (HR)	1	1	1	0.0002	0.0002	8e-05
dnap-S (HR+E)	1	1	1	0.5882	2.125	0.52941

## Sheet: Fig5e_T4DNAP-F Recode
	NegCon	NegCon	NegCon	dnap	dnap	dnap
dnap-F (HR)	1	1	1	6e-05	0.0002	2e-05
dnap-F (HR+E)	1	1	1	1.42857	1.25	0.4
